# Supplementary material for: Bis(2,2′-bipyrimidine-κ2 N 1,N 1′)palladium(II) bis­(tetra­fluoro­borate) acetonitrile monosolvate
Source: Acta Crystallogr Sect E Struct Rep Online. 2012 Oct 13;68(Pt 11):m1347–8. doi: 10.1107/S1600536812041591 (PMC3515108; doi:10.1107/S1600536812041591)
Supplement: Supplementary file 1 [file e-68-m1347-sup1.cif]

##############################################################################
#                                                                            #
# This CIF contains the data in a paper accepted for publication in          #
# Acta Crystallographica Section E. It conforms to the requirements of       #
# Notes for Authors for Acta Crystallographica Section E, and has been       #
# peer reviewed under the auspices of the IUCr Commission on Journals.       #
#                                                                            #
# Full details of the Crystallographic Information File format               #
# are given in the paper "The Crystallographic Information File (CIF):       #
# a New Standard Archive File for Crystallography" by S. R. Hall, F. H.      #
# Allen and I. D. Brown [Acta Cryst. (1991), A47, 655-685].                  #
#                                                                            #
# The current version of the core CIF dictionary is obtainable from          #
# ftp://ftp.iucr.org/pub/cif_core.dic.                                       #
#                                                                            #
# Software is freely available for graphical display of the structure(s)     #
# in this CIF. For information consult the CIF software page                 #
# http://www.iucr.org/resources/cif/software.                                #
#                                                                            #
# This file may be used for bona fide research purposes within the           #
# scientific community so long as proper attribution is given to the journal # 
# article from which it was obtained.                                        #
#                                                                            #
##############################################################################
data_I
_audit_creation_method     SHELXL-97
_chemical_name_systematic
;
Bis(2,2'-bipyrimidine-\k^2^<i>N</i>^1^,<i>N</i>^1'^)palladium(II)
bis(tetrafluoroborate) acetonitrile monosolvate
;
_chemical_name_common     ?
_chemical_formula_moiety     'C16 H12 N8 Pd, 2(B F4), C2 H3 N'
_chemical_formula_sum     'C18 H15 B2 F8 N9 Pd'
_chemical_formula_iupac     '[Pd (C8 H6 N4)2] (B F4)2 , C2 H3 N'
_chemical_formula_weight     637.41
_chemical_melting_point     ?
_symmetry_cell_setting     monoclinic
_symmetry_space_group_name_H-M     'C 2/c'
_symmetry_space_group_name_hall     '-C 2yc'
loop_
    _symmetry_equiv_pos_as_xyz
    'x, y, z'
    '-x, y, -z+1/2'
    'x+1/2, y+1/2, z'
    '-x+1/2, y+1/2, -z+1/2'
    '-x, -y, -z'
    'x, -y, z-1/2'
    '-x+1/2, -y+1/2, -z'
    'x+1/2, -y+1/2, z-1/2'
_cell_length_a     18.0686(4)
_cell_length_b     18.1126(4)
_cell_length_c     14.8351(3)
_cell_angle_alpha     90
_cell_angle_beta     108.6130(10)
_cell_angle_gamma     90
_cell_volume     4601.13(17)
_cell_formula_units_Z     8
_cell_measurement_reflns_used     20829
_cell_measurement_theta_min     3.55
_cell_measurement_theta_max     68.80
_cell_measurement_temperature     200
_exptl_crystal_description     block
_exptl_crystal_colour     yellow
_exptl_crystal_size_max     0.20
_exptl_crystal_size_mid     0.11
_exptl_crystal_size_min     0.10
_exptl_crystal_density_diffrn     1.840
_exptl_crystal_density_meas     ?
_exptl_crystal_density_method     'not measured'
_exptl_crystal_F_000     2512
_exptl_absorpt_coefficient_mu     7.381
_exptl_absorpt_correction_Type     multi-scan
_exptl_absorpt_process_details     '(SADABS; Sheldrick, 2004)'
_exptl_absorpt_correction_T_min     0.3107
_exptl_absorpt_correction_T_max     0.4780
_exptl_special_details
;
X-ray crystallographic data for I were collected from a single-crystal sample,
which was mounted on a loop fiber. Data were collected using a Bruker Platform
diffractometer, equipped with a Bruker <i>SMART</i> 4 K Charged-Coupled Device
(CCD) Area Detector using the program <i>APEX2</i> and a Nonius FR591 rotating
anode equipped with Montel 200 optics. The crystal-to-detector distance was
5.0 cm, and the data collection was carried out in 512 <i>x</i> 512 pixel
mode. The initial unit-cell parameters were determined by a least-squares fit
of the angular setting of strong reflections, collected by a 10.0 degree scan
in 33 frames over four different parts of the reciprocal space (132 frames
total). One complete sphere of data was collected to better than 0.80 \%A
resolution.
;
_diffrn_ambient_temperature     200
_diffrn_radiation_type     CuK\a
_diffrn_radiation_wavelength     1.54178
_diffrn_radiation_source     'Rotating anode'
_diffrn_radiation_monochromator     'Montel 200 optics'
_diffrn_measurement_device_type     'Bruker SMART 6000'
_diffrn_measurement_method     \w
_diffrn_detector_area_resol_mean     5.5
_diffrn_reflns_number     31076
_diffrn_reflns_av_R_equivalents     0.031
_diffrn_reflns_av_sigmaI/netI     0.0134
_diffrn_reflns_theta_min     3.55
_diffrn_reflns_theta_max     68.86
_diffrn_reflns_theta_full     68.86
_diffrn_measured_fraction_theta_max     0.993
_diffrn_measured_fraction_theta_full     0.993
_diffrn_reflns_limit_h_min     -21
_diffrn_reflns_limit_h_max     21
_diffrn_reflns_limit_k_min     -20
_diffrn_reflns_limit_k_max     21
_diffrn_reflns_limit_l_min     -17
_diffrn_reflns_limit_l_max     17
_refine_special_details
;
Refinement of <i>F</i>^2^ against ALL reflections. The weighted <i>R</i>-factor
<i>wR</i> and goodness-of-fit <i>S</i> are based on <i>F</i>^2^ and
conventional <i>R</i>-factors <i>R</i> are based on <i>F</i>, with <i>F</i>
set to zero for negative <i>F</i>^2^. The threshold expression of <i>F</i>^2^
> \s(<i>F</i>^2^) is used only for calculating <i>R</i>-factors(gt)
<i>etc</i>. and is not relevant to the choice of reflections for refinement.
<i>R</i>-factors based on <i>F</i>^2^ are statistically about twice as large
as those based on <i>F</i>, and <i>R</i>-factors based on ALL data will be
even larger.
;
_reflns_number_total     4246
_reflns_number_gt     4006
_reflns_threshold_expression     I>2\s(I)
_refine_ls_structure_factor_coef     Fsqd
_refine_ls_matrix_type     full
_refine_ls_R_factor_all     0.0313
_refine_ls_R_factor_gt     0.0302
_refine_ls_wR_factor_gt     0.0795
_refine_ls_wR_factor_ref     0.0805
_refine_ls_goodness_of_fit_ref     1.033
_refine_ls_restrained_S_all     1.033
_refine_ls_number_reflns     4246
_refine_ls_number_parameters     347
_refine_ls_number_restraints     0
_refine_ls_hydrogen_treatment     constr
_refine_ls_weighting_scheme     calc
_refine_ls_weighting_details
        'calc w=1/[\s^2^(Fo^2^)+(0.0458P)^2^+11.6117P] where P=(Fo^2^+2Fc^2^)/3'
_atom_sites_solution_hydrogens     geom
_atom_sites_solution_primary     direct
_atom_sites_solution_secondary     difmap
_refine_ls_shift/su_max     0.002
_refine_ls_shift/su_mean     0.000
_refine_diff_density_max     1.071
_refine_diff_density_min     -0.747
_refine_ls_extinction_method     'SHELXL97 (Sheldrick, 2008)'
_refine_ls_extinction_coef     0.000355(19)
_refine_ls_extinction_expression
                                  'Fc^*^=kFc[1+0.001xFc^2^\l^3^/sin(2\q)]^-1/4^'
loop_
    _atom_type_symbol
    _atom_type_description
    _atom_type_scat_dispersion_real
    _atom_type_scat_dispersion_imag
    _atom_type_scat_source
    'C' 'C' 0.0181 0.0091
                         'International Tables Vol C Tables 4.2.6.8 and 6.1.1.4'
    'H' 'H' 0.0000 0.0000
                         'International Tables Vol C Tables 4.2.6.8 and 6.1.1.4'
    'B' 'B' 0.0090 0.0039
                         'International Tables Vol C Tables 4.2.6.8 and 6.1.1.4'
    'F' 'F' 0.0727 0.0534
                         'International Tables Vol C Tables 4.2.6.8 and 6.1.1.4'
    'N' 'N' 0.0311 0.0180
                         'International Tables Vol C Tables 4.2.6.8 and 6.1.1.4'
    'Pd' 'Pd' 0.1215 3.9337
                         'International Tables Vol C Tables 4.2.6.8 and 6.1.1.4'
_computing_data_collection     '<i>SMART</i> (Bruker, 2003)'
_computing_cell_refinement     '<i>SAINT</i> (Bruker, 2003)'
_computing_data_reduction     '<i>SAINT</i> (Bruker, 2003)'
_computing_structure_solution     '<i>SHELXS97</i> (Sheldrick, 2008)'
_computing_structure_refinement     '<i>SHELXL97</i> (Sheldrick, 2008)'
_computing_molecular_graphics
 '<i>SHELXTL</i> (Sheldrick, 2008) and <i>Materials Studio</i> (Accelrys, 2002)'
_computing_publication_material
                  '<i>UdMX</i> (Maris, 2004) and <i>publCIF</i> (Westrip, 2010)'
loop_
    _atom_site_type_symbol
    _atom_site_label
    _atom_site_fract_x
    _atom_site_fract_y
    _atom_site_fract_z
    _atom_site_U_iso_or_equiv
    _atom_site_adp_type
    _atom_site_calc_flag
    _atom_site_refinement_flags
    _atom_site_occupancy
    _atom_site_symmetry_multiplicity
    _atom_site_disorder_assembly
    _atom_site_disorder_group
    Pd Pd1 0.5000 0.336135(12) 0.2500 0.02227(10) Uani d S 1 2 . .
    N N1 0.44850(12) 0.40551(11) 0.13874(15) 0.0244(4) Uani d . 1 1 . .
    C C1 0.46387(15) 0.47710(14) 0.13047(19) 0.0294(5) Uani d . 1 1 . .
    H H1 0.5006 0.5018 0.1821 0.035 Uiso calc R 1 1 . .
    C C2 0.42721(17) 0.51534(15) 0.0482(2) 0.0359(6) Uani d . 1 1 . .
    H H2 0.4374 0.5662 0.0422 0.043 Uiso calc R 1 1 . .
    C C3 0.37529(18) 0.47724(17) -0.0249(2) 0.0408(7) Uani d . 1 1 . .
    H H3 0.3476 0.5032 -0.0812 0.049 Uiso calc R 1 1 . .
    N N3 0.36210(15) 0.40471(13) -0.01994(16) 0.0369(5) Uani d . 1 1 . .
    C C4 0.39986(14) 0.37213(14) 0.06120(17) 0.0277(5) Uani d . 1 1 . .
    C C5 0.38836(14) 0.29190(14) 0.07200(17) 0.0269(5) Uani d . 1 1 . .
    N N5 0.42993(12) 0.26406(11) 0.15719(15) 0.0271(4) Uani d . 1 1 . .
    C C6 0.41328(16) 0.19506(14) 0.1769(2) 0.0364(6) Uani d . 1 1 . .
    H H6 0.4384 0.1749 0.2381 0.044 Uiso calc R 1 1 . .
    C C7 0.35997(17) 0.15308(15) 0.1090(2) 0.0399(7) Uani d . 1 1 . .
    H H7 0.3477 0.1041 0.1223 0.048 Uiso calc R 1 1 . .
    C C8 0.32526(15) 0.18455(16) 0.0217(2) 0.0367(6) Uani d . 1 1 . .
    H H8 0.2909 0.1555 -0.0272 0.044 Uiso calc R 1 1 . .
    N N8 0.33807(13) 0.25488(13) 0.00285(16) 0.0340(5) Uani d . 1 1 . .
    Pd Pd2 0.0000 0.339164(12) 0.2500 0.02379(10) Uani d S 1 2 . .
    N N9 0.06638(12) 0.25370(11) 0.23195(15) 0.0278(4) Uani d . 1 1 . .
    C C9 0.13999(16) 0.25769(15) 0.2297(2) 0.0349(6) Uani d . 1 1 . .
    H H9 0.1621 0.3045 0.2248 0.042 Uiso calc R 1 1 . .
    C C10 0.18357(18) 0.19496(17) 0.2344(2) 0.0429(7) Uani d . 1 1 . .
    H H10 0.2356 0.1974 0.2327 0.051 Uiso calc R 1 1 . .
    C C11 0.14925(18) 0.12859(16) 0.2417(2) 0.0433(7) Uani d . 1 1 . .
    H H11 0.1779 0.0844 0.2428 0.052 Uiso calc R 1 1 . .
    N N11 0.07683(15) 0.12380(12) 0.24733(18) 0.0382(5) Uani d . 1 1 . .
    C C12 0.03914(15) 0.18649(14) 0.24370(18) 0.0287(5) Uani d . 1 1 . .
    N N12 0.04299(12) 0.42452(11) 0.19429(15) 0.0257(4) Uani d . 1 1 . .
    C C13 0.07712(16) 0.42029(14) 0.12669(19) 0.0314(6) Uani d . 1 1 . .
    H H13 0.0896 0.3733 0.1070 0.038 Uiso calc R 1 1 . .
    C C14 0.09431(17) 0.48312(16) 0.0854(2) 0.0364(6) Uani d . 1 1 . .
    H H14 0.1184 0.4806 0.0372 0.044 Uiso calc R 1 1 . .
    C C15 0.07533(17) 0.54960(16) 0.1164(2) 0.0393(6) Uani d . 1 1 . .
    H H15 0.0890 0.5937 0.0909 0.047 Uiso calc R 1 1 . .
    N N15 0.03809(14) 0.55468(12) 0.18145(17) 0.0349(5) Uani d . 1 1 . .
    C C16 0.02226(14) 0.49198(13) 0.21627(18) 0.0274(5) Uani d . 1 1 . .
    B B1 0.2913(2) 0.4231(2) 0.2178(3) 0.0447(9) Uani d . 1 1 A 1
    F F1 0.27658(12) 0.46150(13) 0.13349(14) 0.0621(5) Uani d . 1 1 A 1
    F F2 0.36425(10) 0.43957(11) 0.27788(13) 0.0496(5) Uani d . 1 1 A 1
    F F3 0.28788(19) 0.34813(14) 0.19523(19) 0.0962(10) Uani d . 1 1 A 1
    F F4 0.23745(14) 0.4387(3) 0.26137(17) 0.1125(13) Uani d . 1 1 A 1
    B B2 0.0691(2) 0.24786(18) 0.5158(2) 0.0373(7) Uani d . 1 1 . .
    F F5 0.09817(13) 0.24491(16) 0.44108(15) 0.0749(7) Uani d . 1 1 . .
    F F6 0.00661(12) 0.29637(11) 0.49624(17) 0.0644(6) Uani d . 1 1 . .
    F F7 0.04445(17) 0.17898(12) 0.5299(2) 0.0885(9) Uani d . 1 1 . .
    F F8 0.12677(16) 0.27183(14) 0.59487(17) 0.0869(8) Uani d . 1 1 . .
    N N16 0.35521(18) 0.04534(18) 0.5904(2) 0.0563(8) Uani d . 1 1 . .
    C C17 0.3079(2) 0.08800(18) 0.5644(2) 0.0446(7) Uani d . 1 1 . .
    C C18 0.2469(2) 0.1432(2) 0.5312(4) 0.0771(13) Uani d . 1 1 . .
    H H18A 0.2098 0.1274 0.4703 0.116 Uiso calc R 1 1 . .
    H H18B 0.2703 0.1905 0.5229 0.116 Uiso calc R 1 1 . .
    H H18C 0.2195 0.1489 0.5781 0.116 Uiso calc R 1 1 . .
loop_
    _atom_site_aniso_label
    _atom_site_aniso_U_11
    _atom_site_aniso_U_22
    _atom_site_aniso_U_33
    _atom_site_aniso_U_12
    _atom_site_aniso_U_13
    _atom_site_aniso_U_23
    Pd1 0.02316(15) 0.01678(15) 0.02304(15) 0.000 0.00197(10) 0.000
    N1 0.0241(10) 0.0227(10) 0.0262(10) 0.0030(8) 0.0075(8) 0.0017(8)
    C1 0.0293(12) 0.0249(13) 0.0352(14) 0.0010(10) 0.0118(11) 0.0013(10)
    C2 0.0417(15) 0.0280(14) 0.0422(15) 0.0048(11) 0.0193(13) 0.0103(11)
    C3 0.0503(17) 0.0391(16) 0.0316(14) 0.0103(13) 0.0112(12) 0.0129(12)
    N3 0.0430(13) 0.0380(13) 0.0259(11) 0.0062(10) 0.0055(10) 0.0034(9)
    C4 0.0266(12) 0.0297(13) 0.0269(12) 0.0028(10) 0.0086(10) -0.0010(10)
    C5 0.0244(12) 0.0282(13) 0.0277(12) 0.0023(10) 0.0076(10) -0.0030(10)
    N5 0.0262(10) 0.0215(10) 0.0294(10) 0.0004(8) 0.0030(8) -0.0033(8)
    C6 0.0362(14) 0.0235(13) 0.0415(15) -0.0010(11) 0.0014(12) 0.0010(11)
    C7 0.0330(15) 0.0244(13) 0.0557(18) -0.0030(11) 0.0050(13) -0.0044(12)
    C8 0.0276(13) 0.0324(14) 0.0448(16) -0.0021(11) 0.0041(11) -0.0160(12)
    N8 0.0284(11) 0.0375(13) 0.0320(11) 0.0020(9) 0.0039(9) -0.0083(10)
    Pd2 0.02831(16) 0.01530(15) 0.03000(16) 0.000 0.01245(11) 0.000
    N9 0.0341(11) 0.0218(10) 0.0297(10) 0.0020(9) 0.0133(9) 0.0000(8)
    C9 0.0360(14) 0.0297(14) 0.0423(15) 0.0015(11) 0.0169(12) 0.0030(11)
    C10 0.0393(16) 0.0415(17) 0.0533(18) 0.0082(13) 0.0224(14) 0.0001(14)
    C11 0.0466(17) 0.0298(15) 0.0564(18) 0.0111(12) 0.0204(14) -0.0024(13)
    N11 0.0448(13) 0.0221(11) 0.0487(14) 0.0042(10) 0.0161(11) -0.0022(10)
    C12 0.0351(14) 0.0219(12) 0.0296(13) -0.0001(10) 0.0109(10) -0.0011(10)
    N12 0.0276(11) 0.0205(10) 0.0288(10) -0.0008(8) 0.0084(9) 0.0008(8)
    C13 0.0348(14) 0.0276(13) 0.0332(14) 0.0006(10) 0.0129(11) 0.0015(10)
    C14 0.0379(14) 0.0366(15) 0.0375(14) -0.0008(12) 0.0161(12) 0.0067(12)
    C15 0.0422(15) 0.0306(14) 0.0464(16) -0.0036(12) 0.0161(13) 0.0106(12)
    N15 0.0413(13) 0.0222(11) 0.0414(13) -0.0026(9) 0.0136(10) 0.0031(9)
    C16 0.0291(12) 0.0197(12) 0.0303(12) -0.0006(10) 0.0049(10) -0.0003(10)
    B1 0.0313(17) 0.070(2) 0.0338(17) -0.0178(16) 0.0122(14) -0.0100(16)
    F1 0.0564(12) 0.0816(15) 0.0497(11) 0.0054(11) 0.0191(9) 0.0139(10)
    F2 0.0344(9) 0.0654(12) 0.0463(10) -0.0109(8) 0.0090(8) -0.0200(9)
    F3 0.128(2) 0.0692(16) 0.0691(16) -0.0514(16) -0.0002(15) -0.0088(12)
    F4 0.0420(12) 0.251(4) 0.0502(13) 0.0151(18) 0.0228(11) -0.0055(18)
    B2 0.0413(17) 0.0302(16) 0.0408(17) 0.0011(13) 0.0135(14) 0.0002(13)
    F5 0.0584(13) 0.119(2) 0.0545(12) 0.0111(13) 0.0274(10) 0.0160(13)
    F6 0.0525(12) 0.0496(12) 0.0871(15) 0.0149(9) 0.0167(11) 0.0021(11)
    F7 0.105(2) 0.0334(10) 0.157(3) -0.0061(12) 0.084(2) -0.0008(14)
    F8 0.0868(17) 0.0793(17) 0.0655(14) 0.0202(13) -0.0165(12) -0.0219(12)
    N16 0.0577(18) 0.070(2) 0.0405(15) 0.0225(16) 0.0146(13) -0.0056(14)
    C17 0.0408(17) 0.052(2) 0.0403(17) 0.0031(14) 0.0113(14) -0.0006(13)
    C18 0.047(2) 0.060(2) 0.117(4) 0.0100(19) 0.017(2) 0.030(3)
_geom_special_details
;
All e.s.d.'s (except the e.s.d. in the dihedral angle between two l. s. planes)
were estimated using the full covariance matrix. The cell e.s.d.'s were taken
into account individually in the estimation of e.s.d.'s in distances, angles,
and torsion angles; correlations between e.s.d.'s in cell parameters were only
used when they are defined by crystal symmetry. An approximate (isotropic)
treatment of cell e.s.d.'s was used for estimating e.s.d.'s involving l. s.
planes.
;
loop_
    _geom_bond_atom_site_label_1
    _geom_bond_atom_site_label_2
    _geom_bond_site_symmetry_1
    _geom_bond_site_symmetry_2
    _geom_bond_distance
    _geom_bond_publ_flag
    Pd1 N5 . 2_655 2.022(2) ?
    Pd1 N5 . . 2.022(2) ?
    Pd1 N1 . . 2.047(2) ?
    Pd1 N1 . 2_655 2.047(2) ?
    N1 C1 . . 1.340(3) ?
    N1 C4 . . 1.348(3) ?
    C1 C2 . . 1.375(4) ?
    C1 H1 . . 0.9500 ?
    C2 C3 . . 1.372(4) ?
    C2 H2 . . 0.9500 ?
    C3 N3 . . 1.341(4) ?
    C3 H3 . . 0.9500 ?
    N3 C4 . . 1.318(3) ?
    C4 C5 . . 1.484(4) ?
    C5 N8 . . 1.316(3) ?
    C5 N5 . . 1.345(3) ?
    N5 C6 . . 1.339(3) ?
    C6 C7 . . 1.378(4) ?
    C6 H6 . . 0.9500 ?
    C7 C8 . . 1.369(4) ?
    C7 H7 . . 0.9500 ?
    C8 N8 . . 1.340(4) ?
    C8 H8 . . 0.9500 ?
    Pd2 N12 . . 2.021(2) ?
    Pd2 N12 . 2 2.021(2) ?
    Pd2 N9 . . 2.028(2) ?
    Pd2 N9 . 2 2.028(2) ?
    N9 C9 . . 1.343(3) ?
    N9 C12 . . 1.345(3) ?
    C9 C10 . . 1.372(4) ?
    C9 H9 . . 0.9500 ?
    C10 C11 . . 1.372(5) ?
    C10 H10 . . 0.9500 ?
    C11 N11 . . 1.340(4) ?
    C11 H11 . . 0.9500 ?
    N11 C12 . . 1.316(3) ?
    C12 C12 . 2 1.485(5) ?
    N12 C13 . . 1.337(3) ?
    N12 C16 . . 1.348(3) ?
    C13 C14 . . 1.374(4) ?
    C13 H13 . . 0.9500 ?
    C14 C15 . . 1.371(4) ?
    C14 H14 . . 0.9500 ?
    C15 N15 . . 1.345(4) ?
    C15 H15 . . 0.9500 ?
    N15 C16 . . 1.316(3) ?
    C16 C16 . 2 1.471(5) ?
    B1 F4 . . 1.357(4) ?
    B1 F2 . . 1.368(4) ?
    B1 F1 . . 1.381(4) ?
    B1 F3 . . 1.396(5) ?
    B2 F7 . . 1.363(4) ?
    B2 F8 . . 1.368(4) ?
    B2 F5 . . 1.371(4) ?
    B2 F6 . . 1.386(4) ?
    N16 C17 . . 1.125(4) ?
    C17 C18 . . 1.452(5) ?
    C18 H18a . . 0.9800 ?
    C18 H18b . . 0.9800 ?
    C18 H18c . . 0.9800 ?
loop_
    _geom_angle_atom_site_label_1
    _geom_angle_atom_site_label_2
    _geom_angle_atom_site_label_3
    _geom_angle_site_symmetry_1
    _geom_angle_site_symmetry_2
    _geom_angle_site_symmetry_3
    _geom_angle
    _geom_angle_publ_flag
    N5 PD1 N5 2_655 . . 99.59(11) ?
    N5 PD1 N1 2_655 . . 165.94(8) ?
    N5 PD1 N1 . . . 79.78(8) ?
    N5 PD1 N1 2_655 . 2_655 79.78(8) ?
    N5 PD1 N1 . . 2_655 165.94(8) ?
    N1 PD1 N1 . . 2_655 104.24(11) ?
    C1 N1 C4 . . . 117.0(2) ?
    C1 N1 PD1 . . . 127.87(17) ?
    C4 N1 PD1 . . . 114.69(16) ?
    N1 C1 C2 . . . 120.9(2) ?
    N1 C1 H1 . . . 119.6 ?
    C2 C1 H1 . . . 119.6 ?
    C3 C2 C1 . . . 117.5(3) ?
    C3 C2 H2 . . . 121.2 ?
    C1 C2 H2 . . . 121.2 ?
    N3 C3 C2 . . . 122.5(3) ?
    N3 C3 H3 . . . 118.7 ?
    C2 C3 H3 . . . 118.7 ?
    C4 N3 C3 . . . 116.1(2) ?
    N3 C4 N1 . . . 125.8(2) ?
    N3 C4 C5 . . . 119.2(2) ?
    N1 C4 C5 . . . 115.0(2) ?
    N8 C5 N5 . . . 125.5(2) ?
    N8 C5 C4 . . . 120.0(2) ?
    N5 C5 C4 . . . 114.4(2) ?
    C6 N5 C5 . . . 117.2(2) ?
    C6 N5 PD1 . . . 126.12(18) ?
    C5 N5 PD1 . . . 115.98(16) ?
    N5 C6 C7 . . . 120.6(3) ?
    N5 C6 H6 . . . 119.7 ?
    C7 C6 H6 . . . 119.7 ?
    C8 C7 C6 . . . 117.6(3) ?
    C8 C7 H7 . . . 121.2 ?
    C6 C7 H7 . . . 121.2 ?
    N8 C8 C7 . . . 122.4(2) ?
    N8 C8 H8 . . . 118.8 ?
    C7 C8 H8 . . . 118.8 ?
    C5 N8 C8 . . . 116.3(2) ?
    N12 PD2 N12 . . 2 80.22(12) ?
    N12 PD2 N9 . . . 102.08(8) ?
    N12 PD2 N9 2 . . 163.44(9) ?
    N12 PD2 N9 . . 2 163.44(9) ?
    N12 PD2 N9 2 . 2 102.08(8) ?
    N9 PD2 N9 . . 2 80.47(12) ?
    C9 N9 C12 . . . 117.3(2) ?
    C9 N9 PD2 . . . 126.46(18) ?
    C12 N9 PD2 . . . 114.67(17) ?
    N9 C9 C10 . . . 120.7(3) ?
    N9 C9 H9 . . . 119.6 ?
    C10 C9 H9 . . . 119.6 ?
    C9 C10 C11 . . . 117.6(3) ?
    C9 C10 H10 . . . 121.2 ?
    C11 C10 H10 . . . 121.2 ?
    N11 C11 C10 . . . 122.4(3) ?
    N11 C11 H11 . . . 118.8 ?
    C10 C11 H11 . . . 118.8 ?
    C12 N11 C11 . . . 116.4(2) ?
    N11 C12 N9 . . . 125.4(2) ?
    N11 C12 C12 . . 2 119.74(16) ?
    N9 C12 C12 . . 2 114.78(14) ?
    C13 N12 C16 . . . 117.6(2) ?
    C13 N12 PD2 . . . 126.33(17) ?
    C16 N12 PD2 . . . 114.94(17) ?
    N12 C13 C14 . . . 120.7(2) ?
    N12 C13 H13 . . . 119.6 ?
    C14 C13 H13 . . . 119.6 ?
    C15 C14 C13 . . . 117.5(3) ?
    C15 C14 H14 . . . 121.2 ?
    C13 C14 H14 . . . 121.2 ?
    N15 C15 C14 . . . 122.5(2) ?
    N15 C15 H15 . . . 118.8 ?
    C14 C15 H15 . . . 118.8 ?
    C16 N15 C15 . . . 116.3(2) ?
    N15 C16 N12 . . . 125.1(2) ?
    N15 C16 C16 . . 2 120.10(15) ?
    N12 C16 C16 . . 2 114.78(14) ?
    F4 B1 F2 . . . 109.5(3) ?
    F4 B1 F1 . . . 111.5(3) ?
    F2 B1 F1 . . . 110.3(3) ?
    F4 B1 F3 . . . 109.5(3) ?
    F2 B1 F3 . . . 109.1(3) ?
    F1 B1 F3 . . . 106.9(3) ?
    F7 B2 F8 . . . 110.8(3) ?
    F7 B2 F5 . . . 108.5(3) ?
    F8 B2 F5 . . . 108.8(3) ?
    F7 B2 F6 . . . 109.2(3) ?
    F8 B2 F6 . . . 109.0(3) ?
    F5 B2 F6 . . . 110.6(3) ?
    N16 C17 C18 . . . 179.7(4) ?
    C17 C18 H18A . . . 109.5 ?
    C17 C18 H18B . . . 109.5 ?
    H18A C18 H18B . . . 109.5 ?
    C17 C18 H18C . . . 109.5 ?
    H18A C18 H18C . . . 109.5 ?
    H18B C18 H18C . . . 109.5 ?
loop_
    _geom_hbond_atom_site_label_D
    _geom_hbond_atom_site_label_H
    _geom_hbond_atom_site_label_A
    _geom_hbond_site_symmetry_A
    _geom_hbond_distance_DH
    _geom_hbond_distance_HA
    _geom_hbond_distance_DA
    _geom_hbond_angle_DHA
    _geom_hbond_publ_flag
    C1 H1 N11 3 0.95 2.62 3.460(4) 147.6 y
    C6 H6 N15 4_545 0.95 2.45 3.237(4) 139.7 y
    C14 H14 N16 4 0.95 2.40 3.228(4) 145.5 y
    C2 H2 F7 4 0.95 2.38 3.282(3) 159.2 y
    C3 H3 F2 6_565 0.95 2.44 3.240(3) 142.3 y
    C8 H8 F3 7 0.95 2.45 3.270(4) 145 y
    C13 H13 F6 2 0.95 2.37 2.982(3) 121.9 y
    C15 H15 F8 6_565 0.95 2.52 3.408(4) 154.8 y
    C18 H18B F5 7_556 0.98 2.55 3.373(5) 141.8 y
_iucr_refine_instructions_details
;
TITL JW1002 in C2/c
CELL 1.54178  18.0686  18.1126  14.8351  90.000 108.613  90.000
ZERR    8.00   0.0004   0.0004   0.0003   0.000   0.001   0.000
LATT 7
SYMM -X, Y, 0.5-Z
SFAC C   H   B   F  N  Pd
UNIT 144 120 16  64 72 8
SIZE  0.1  0.11  0.2
TEMP -73
EQIV $1 1/2+x,1/2+y,z       ! 5555
HTAB C1 N11_$1
EQIV $2 1/2-x,-1/2+y,1/2-z  ! 6545
HTAB C6 N15_$2
EQIV $3 1/2-x,1/2+y,1/2-z   ! 6555
HTAB C14 N16_$3
HTAB C2 F7_$3
EQIV $4  x,1-y,-1/2+z       ! 4564
HTAB C3 F2_$4
EQIV $5 1/2-x,1/2-y,-z      ! 7555
HTAB C8 F3_$5
EQIV $6  -x,y,1/2-z         ! 2555
HTAB C13 F6_$6
HTAB C15 F8_$4
EQIV $7  1/2-x,1/2-y,1-z    ! 7556
HTAB C18 F5_$7
L.S. 4
BOND $H
ACTA
FMAP 2
PLAN 4
WGHT    0.045800   11.611702
EXTI    0.000355
FVAR       0.68562   0.92067
PD1   6    0.500000    0.336135    0.250000    10.50000    0.02316    0.01678 =
         0.02304    0.00000    0.00197    0.00000
N1    5    0.448502    0.405514    0.138740    11.00000    0.02409    0.02271 =
         0.02615    0.00167    0.00748    0.00298
C1    1    0.463872    0.477099    0.130470    11.00000    0.02926    0.02495 =
         0.03515    0.00131    0.01180    0.00097
AFIX  43
H1    2    0.500586    0.501778    0.182118    11.00000   -1.20000
AFIX   0
C2    1    0.427206    0.515336    0.048201    11.00000    0.04174    0.02802 =
         0.04221    0.01027    0.01929    0.00477
AFIX  43
H2    2    0.437445    0.566235    0.042219    11.00000   -1.20000
AFIX   0
C3    1    0.375285    0.477239   -0.024916    11.00000    0.05032    0.03907 =
         0.03156    0.01294    0.01115    0.01032
AFIX  43
H3    2    0.347619    0.503230   -0.081212    11.00000   -1.20000
AFIX   0
N3    5    0.362104    0.404711   -0.019941    11.00000    0.04296    0.03801 =
         0.02587    0.00343    0.00549    0.00621
C4    1    0.399860    0.372135    0.061197    11.00000    0.02665    0.02968 =
         0.02685   -0.00100    0.00862    0.00275
C5    1    0.388360    0.291902    0.072001    11.00000    0.02441    0.02817 =
         0.02771   -0.00297    0.00763    0.00233
N5    5    0.429935    0.264059    0.157194    11.00000    0.02618    0.02151 =
         0.02944   -0.00328    0.00299    0.00038
C6    1    0.413277    0.195061    0.176852    11.00000    0.03619    0.02353 =
         0.04155    0.00097    0.00139   -0.00101
AFIX  43
H6    2    0.438426    0.174864    0.238107    11.00000   -1.20000
AFIX   0
C7    1    0.359966    0.153084    0.108999    11.00000    0.03303    0.02445 =
         0.05567   -0.00439    0.00499   -0.00296
AFIX  43
H7    2    0.347744    0.104102    0.122285    11.00000   -1.20000
AFIX   0
C8    1    0.325262    0.184546    0.021749    11.00000    0.02760    0.03236 =
         0.04479   -0.01602    0.00408   -0.00214
AFIX  43
H8    2    0.290854    0.155466   -0.027164    11.00000   -1.20000
AFIX   0
N8    5    0.338075    0.254881    0.002851    11.00000    0.02843    0.03748 =
         0.03200   -0.00826    0.00392    0.00203
MOLE 2
PD2   6    0.000000    0.339164    0.250000    10.50000    0.02831    0.01530 =
         0.03000    0.00000    0.01245    0.00000
N9    5    0.066382    0.253697    0.231947    11.00000    0.03407    0.02176 =
         0.02967    0.00000    0.01332    0.00198
C9    1    0.139993    0.257693    0.229726    11.00000    0.03601    0.02967 =
         0.04227    0.00297    0.01690    0.00147
AFIX  43
H9    2    0.162131    0.304501    0.224845    11.00000   -1.20000
AFIX   0
C10   1    0.183571    0.194956    0.234426    11.00000    0.03934    0.04148 =
         0.05334    0.00013    0.02243    0.00821
AFIX  43
H10   2    0.235628    0.197351    0.232713    11.00000   -1.20000
AFIX   0
C11   1    0.149253    0.128592    0.241692    11.00000    0.04662    0.02983 =
         0.05635   -0.00236    0.02038    0.01111
AFIX  43
H11   2    0.177881    0.084426    0.242765    11.00000   -1.20000
AFIX   0
N11   5    0.076830    0.123799    0.247329    11.00000    0.04475    0.02208 =
         0.04873   -0.00215    0.01610    0.00418
C12   1    0.039136    0.186494    0.243702    11.00000    0.03508    0.02189 =
         0.02961   -0.00111    0.01086   -0.00015
N12   5    0.042986    0.424520    0.194291    11.00000    0.02759    0.02045 =
         0.02876    0.00077    0.00842   -0.00076
C13   1    0.077124    0.420294    0.126694    11.00000    0.03481    0.02758 =
         0.03324    0.00146    0.01287    0.00062
AFIX  43
H13   2    0.089646    0.373330    0.106984    11.00000   -1.20000
AFIX   0
C14   1    0.094306    0.483118    0.085404    11.00000    0.03788    0.03659 =
         0.03754    0.00668    0.01612   -0.00082
AFIX  43
H14   2    0.118433    0.480575    0.037202    11.00000   -1.20000
AFIX   0
C15   1    0.075334    0.549601    0.116361    11.00000    0.04224    0.03059 =
         0.04638    0.01057    0.01615   -0.00362
AFIX  43
H15   2    0.089005    0.593736    0.090883    11.00000   -1.20000
AFIX   0
N15   5    0.038088    0.554684    0.181454    11.00000    0.04134    0.02218 =
         0.04139    0.00309    0.01356   -0.00262
C16   1    0.022261    0.491980    0.216266    11.00000    0.02907    0.01967 =
         0.03029   -0.00030    0.00489   -0.00058
MOLE 3
PART 1
B1    3    0.291260    0.423138    0.217833    11.00000    0.03126    0.07044 =
         0.03381   -0.00996    0.01222   -0.01776
F1    4    0.276582    0.461497    0.133495    11.00000    0.05643    0.08165 =
         0.04971    0.01388    0.01911    0.00537
F2    4    0.364254    0.439572    0.277884    11.00000    0.03440    0.06542 =
         0.04633   -0.01999    0.00903   -0.01091
F3    4    0.287879    0.348126    0.195233    11.00000    0.12773    0.06919 =
         0.06908   -0.00877   -0.00021   -0.05145
F4    4    0.237452    0.438690    0.261374    11.00000    0.04204    0.25091 =
         0.05024   -0.00552    0.02284    0.01512
PART 0
MOLE 4
B2    3    0.069083    0.247861    0.515796    11.00000    0.04125    0.03024 =
         0.04081    0.00024    0.01346    0.00115
F5    4    0.098165    0.244912    0.441084    11.00000    0.05835    0.11852 =
         0.05453    0.01603    0.02735    0.01114
F6    4    0.006606    0.296370    0.496241    11.00000    0.05250    0.04965 =
         0.08715    0.00211    0.01668    0.01492
F7    4    0.044450    0.178985    0.529907    11.00000    0.10508    0.03339 =
         0.15727   -0.00082    0.08430   -0.00615
F8    4    0.126771    0.271832    0.594869    11.00000    0.08681    0.07927 =
         0.06552   -0.02188   -0.01653    0.02019
MOLE 5
N16   5    0.355209    0.045342    0.590380    11.00000    0.05765    0.06999 =
         0.04050   -0.00561    0.01462    0.02248
C17   1    0.307890    0.088003    0.564359    11.00000    0.04077    0.05161 =
         0.04035   -0.00059    0.01126    0.00311
C18   1    0.246903    0.143194    0.531197    11.00000    0.04717    0.06015 =
         0.11706    0.03029    0.01669    0.01005
AFIX 137
H18A  2    0.209829    0.127439    0.470281    11.00000   -1.50000
H18B  2    0.270273    0.190477    0.522860    11.00000   -1.50000
H18C  2    0.219457    0.148905    0.578075    11.00000   -1.50000
HKLF 4
REM  JW1002 in C2/c
REM R1 =  0.0302 for   4006 Fo > 4sig(Fo)  and  0.0313 for all   4246 data
REM    347 parameters refined using      0 restraints
END
WGHT      0.0457     11.6394
REM Highest difference peak  1.071,  deepest hole -0.747,  1-sigma level  0.092
Q1    1   0.2463  0.4899  0.2557  11.00000  0.05    1.07
Q2    1   0.2484  0.3727  0.2162  11.00000  0.05    0.94
Q3    1   0.2391  0.4199  0.2606  11.00000  0.05    0.83
Q4    1   0.1028  0.2283  0.5965  11.00000  0.05    0.48
;
data_global
_journal_date_recd_electronic     2012-09-18
_journal_date_accepted     2012-10-04
_journal_name_full     'Acta Crystallographica, Section E'
_journal_year     2012
_journal_volume     68
_journal_issue     11
_journal_page_first     m1347
_journal_page_last     m1348
_journal_paper_category     QM
_journal_paper_doi     10.1107/S1600536812041591
_journal_coeditor_code     RZ5009
_publ_contact_author_name     'Thierry Maris'
_publ_contact_author_address
;
D\'epartement de Chimie
Universit\'e de Montr\'eal
2900 Boulevard Edouard-Montpetit
Montr\'eal, Qu\'ebec
Canada H3C 3J7
;
_publ_contact_author_email     'thierry.maris@umontreal.ca'
_publ_contact_author_fax     '+1 514 343 7586'
_publ_contact_author_phone     '+1 514 343 6111 3937'
_publ_section_title
;
Bis(2,2'-bipyrimidine-\k^2^<i>N</i>^1^,<i>N</i>^1'^)palladium(II)
bis(tetrafluoroborate) acetonitrile monosolvate
;
loop_
    _publ_author_name
    _publ_author_footnote
    _publ_author_address
    'Duong, Adam' .
;
D\'epartement de Chimie
Universit\'e de Montr\'eal
2900 Boulevard \'Edouard-Montpetit
Montr\'eal, Qu\'ebec
Canada H3C 3J7
;
    'Wuest, James D.' .
;
D\'epartement de Chimie
Universit\'e de Montr\'eal
2900 Boulevard \'Edouard-Montpetit
Montr\'eal, Qu\'ebec
Canada H3C 3J7
;
    'Maris, Thierry' .
;
D\'epartement de Chimie
Universit\'e de Montr\'eal
2900 Boulevard \'Edouard-Montpetit
Montr\'eal, Qu\'ebec
Canada H3C 3J7
;
_publ_section_synopsis     .
