# Supplementary material for: Bis(2,2′-bipyrimidine-κ2 N 1,N 1′)palladium(II) bis­(tetra­fluoro­borate) acetonitrile monosolvate
Source: Acta Crystallogr Sect E Struct Rep Online. 2012 Oct 13;68(Pt 11):m1347–8. doi: 10.1107/S1600536812041591 (PMC3515108; doi:10.1107/S1600536812041591)
Supplement: Supplementary file 2 [file e-68-m1347-Isup2.hkl]

# 
# h,k,l, Fc-squared, Fo-squared, sigma(Fo-squared) and status flag 
# 
data_I
_shelx_title ' JW1002 in C2/c' 
_shelx_refln_list_code          4 
_shelx_F_calc_maximum      616.29 
_exptl_crystal_F_000      2512.00 
_reflns_d_resolution_high  0.8265 
 
loop_ 
 _symmetry_equiv_pos_as_xyz 
 'x, y, z' 
 '-x, y, -z+1/2' 
 'x+1/2, y+1/2, z' 
 '-x+1/2, y+1/2, -z+1/2' 
 '-x, -y, -z' 
 'x, -y, z-1/2' 
 '-x+1/2, -y+1/2, -z' 
 'x+1/2, -y+1/2, z-1/2' 
 
_cell_length_a    18.0686 
_cell_length_b    18.1126 
_cell_length_c    14.8351 
_cell_angle_alpha  90.000 
_cell_angle_beta  108.613 
_cell_angle_gamma  90.000 
 
_shelx_F_squared_multiplier     1.000 
 
loop_ 
 _refln_index_h 
 _refln_index_k 
 _refln_index_l 
 _refln_F_squared_calc 
 _refln_F_squared_meas 
 _refln_F_squared_sigma 
 _refln_observed_status 
   2   0   0   313903.78   234907.19   4917.34 o 
   4   0   0    19011.12    20040.48     89.08 o 
   6   0   0    18305.65    15855.22    255.00 o 
   8   0   0    59533.99    62175.73   1497.88 o 
  10   0   0    12480.70    10858.56    312.78 o 
  12   0   0    29217.69    30327.65   1012.50 o 
  14   0   0    39096.95    37982.78    405.67 o 
  16   0   0    16684.39    17443.81    183.21 o 
  18   0   0     5279.22     5001.06    111.23 o 
  20   0   0     6971.83     7532.79    159.55 o 
   1   1   0     1146.32     1140.02     10.06 o 
   3   1   0    17687.84    17835.61    174.12 o 
   5   1   0      173.27      266.17      7.91 o 
   7   1   0      551.99      564.96     10.33 o 
   9   1   0      713.77      750.94     14.13 o 
  11   1   0     6160.36     6373.40    168.24 o 
  13   1   0       88.80      153.47     12.45 o 
  15   1   0     1166.48     1159.26     41.30 o 
  17   1   0       64.69       61.73     13.94 o 
  19   1   0      409.17      399.05     23.01 o 
   0   2   0    47387.88    46871.58   1059.88 o 
   2   2   0    43541.27    49343.23    541.00 o 
   4   2   0      188.37      230.68     10.51 o 
   6   2   0    28446.35    29476.20    241.26 o 
   8   2   0     4775.45     4450.81     71.82 o 
  10   2   0    23469.06    24476.68    249.32 o 
  12   2   0    23337.95    22690.29    172.38 o 
  14   2   0     4648.93     5017.78     70.29 o 
  16   2   0     7952.48     7934.75    100.95 o 
  18   2   0     6567.49     6489.60     97.82 o 
  20   2   0     1928.73     2115.24     60.29 o 
   1   3   0    13399.41    13571.72    122.31 o 
   3   3   0     2490.18     2533.30     21.08 o 
   5   3   0      138.85      147.53      9.39 o 
   7   3   0    11189.92    11447.62    188.14 o 
   9   3   0     1368.97     1210.54     22.82 o 
  11   3   0        7.45       30.88      8.29 o 
  13   3   0      833.25      871.93     23.66 o 
  15   3   0     1381.74     1283.14     40.75 o 
  17   3   0       42.85       42.94     12.77 o 
  19   3   0      255.24      320.20     18.91 o 
   0   4   0     1081.19     1813.13     55.94 o 
   2   4   0      348.24      421.88      6.83 o 
   4   4   0    79813.55    84139.09    610.96 o 
   6   4   0    32702.73    33514.67    263.35 o 
   8   4   0    12853.44    13197.13    105.83 o 
  10   4   0    10339.77    10048.84    146.04 o 
  12   4   0     5873.21     5186.39     76.03 o 
  14   4   0     5584.91     5355.24    126.44 o 
  16   4   0     5404.02     5594.13     81.46 o 
  18   4   0     2630.45     2572.40     49.31 o 
  20   4   0     6546.05     6443.25     96.68 o 
   1   5   0      880.54      961.91     10.37 o 
   3   5   0     4054.41     4626.42     48.69 o 
   5   5   0     2409.83     2864.81     46.81 o 
   7   5   0    12498.48    12864.69    144.61 o 
   9   5   0     1608.12     1679.24     28.83 o 
  11   5   0      300.69      273.94     11.98 o 
  13   5   0     2328.28     2272.84     34.35 o 
  15   5   0      216.35      168.07     18.90 o 
  17   5   0      523.63      563.80     30.23 o 
  19   5   0       15.23       11.86      9.88 o 
   0   6   0    24383.89    22659.42    230.65 o 
   2   6   0    70309.25    68868.09    554.78 o 
   4   6   0   187094.77   210476.72   1422.72 o 
   6   6   0   102231.72   103142.73    613.54 o 
   8   6   0    64762.59    69176.57    586.66 o 
  10   6   0    61236.54    58958.97    917.44 o 
  12   6   0    31698.60    30443.81    272.06 o 
  14   6   0     7530.47     6922.44    144.92 o 
  16   6   0     7963.80     8586.49    130.36 o 
  18   6   0     8685.80     8940.73    100.56 o 
   1   7   0    12072.51    12364.02    142.26 o 
   3   7   0      976.44     1243.15     16.12 o 
   5   7   0      393.26      312.16      9.26 o 
   7   7   0     4146.11     4546.14     55.94 o 
   9   7   0       21.29       30.86      8.32 o 
  11   7   0       72.58       87.74      9.17 o 
  13   7   0      748.97      675.58     25.97 o 
  15   7   0      139.51       91.38     14.06 o 
  17   7   0        0.80       14.78     11.93 o 
  19   7   0       82.67       94.06     12.57 o 
   0   8   0     9468.09     8369.17     96.45 o 
   2   8   0     5558.12     6100.04     64.59 o 
   4   8   0    42779.85    45046.29    338.95 o 
   6   8   0    24796.63    26796.05    118.56 o 
   8   8   0     2630.95     2155.37     38.07 o 
  10   8   0     1551.57     1593.64     25.44 o 
  12   8   0      168.53      270.14     16.60 o 
  14   8   0       55.42      102.50     13.68 o 
  16   8   0     1583.99     1463.30     34.69 o 
  18   8   0      729.93      826.43     30.24 o 
   1   9   0     2814.46     3788.46     32.71 o 
   3   9   0       55.89      122.17      8.83 o 
   5   9   0     7846.60     8421.14    139.89 o 
   7   9   0     2714.29     2932.63     43.67 o 
   9   9   0     5228.70     5232.64     44.19 o 
  11   9   0        1.58       20.18      7.89 o 
  13   9   0      131.12      125.61     15.13 o 
  15   9   0      181.55      222.81     16.37 o 
  17   9   0        4.03       11.87     10.79 o 
   0  10   0    55663.14    50123.09   1070.76 o 
   2  10   0     5498.41     5316.82     53.68 o 
   4  10   0    12277.62    10918.60    139.34 o 
   6  10   0     7169.66     7750.34     91.21 o 
   8  10   0    21607.61    19834.09    119.96 o 
  10  10   0     2559.91     2638.78     35.64 o 
  12  10   0    10488.82    10311.19     98.10 o 
  14  10   0    18993.87    19924.88    130.35 o 
  16  10   0     4739.70     4855.60     85.02 o 
  18  10   0     3270.76     3272.49     93.87 o 
   1  11   0     2170.30     2038.69     47.03 o 
   3  11   0     3857.92     4523.97     47.50 o 
   5  11   0      231.07      237.05     11.64 o 
   7  11   0     4345.83     4319.22     44.71 o 
   9  11   0      463.57      489.09     17.94 o 
  11  11   0     2015.36     1975.07     50.25 o 
  13  11   0      557.85      547.78     24.66 o 
  15  11   0     1262.61     1487.75     32.54 o 
  17  11   0      166.37      108.32     11.46 o 
   0  12   0    63110.62    67402.78    336.31 o 
   2  12   0    51993.75    48603.43    281.02 o 
   4  12   0    32916.57    33583.58    278.15 o 
   6  12   0    30033.21    29143.27    272.32 o 
   8  12   0     7299.60     7534.44     76.09 o 
  10  12   0    11521.69    11290.93    217.19 o 
  12  12   0    10504.41    10671.32    168.17 o 
  14  12   0    13894.48    14960.83    158.99 o 
  16  12   0    11350.53    11186.06    223.79 o 
   1  13   0     3684.23     3494.45     40.88 o 
   3  13   0      480.34      571.69     18.28 o 
   5  13   0       37.64       63.22      9.44 o 
   7  13   0      741.68      657.47     25.73 o 
   9  13   0       55.38      123.45     15.90 o 
  11  13   0     1002.77     1250.26     39.28 o 
  13  13   0      444.68      276.67     17.47 o 
  15  13   0       19.95       21.46      9.15 o 
   0  14   0     3611.53     3004.63     45.43 o 
   2  14   0     1975.63     2242.14     32.04 o 
   4  14   0       15.04       44.03      8.70 o 
   6  14   0      376.50      509.45     26.13 o 
   8  14   0     1425.79     1562.59     43.94 o 
  10  14   0      404.67      312.10     23.34 o 
  12  14   0      729.62      710.70     27.57 o 
  14  14   0      449.59      510.01     22.45 o 
   1  15   0     2489.64     2300.08     43.38 o 
   3  15   0     6405.21     6419.96     87.81 o 
   5  15   0     1496.91     1542.30     38.58 o 
   7  15   0      232.13      297.55     22.23 o 
   9  15   0      173.47      113.56     16.70 o 
  11  15   0        1.98       10.85     10.83 o 
  13  15   0       70.32      100.83     12.62 o 
  15  15   0       54.44       56.41     16.10 o 
   0  16   0     3867.69     3666.45     84.08 o 
   2  16   0     6000.25     5858.76     83.82 o 
   4  16   0    18713.97    18069.32    179.79 o 
   6  16   0    17237.18    18855.99    261.71 o 
   8  16   0    20093.73    20107.47    232.53 o 
  10  16   0    12024.53    11773.84    270.89 o 
  12  16   0     3188.02     2941.84     52.12 o 
  14  16   0     6879.38     6901.04    161.93 o 
   1  17   0     1376.42     1509.87     43.67 o 
   3  17   0     1186.16     1213.09     40.60 o 
   5  17   0       70.38       40.39     15.49 o 
   7  17   0      215.78      296.48     21.94 o 
   9  17   0       64.51       99.43     16.99 o 
  11  17   0     1882.87     1729.25     35.79 o 
  13  17   0     2301.58     2218.10     61.27 o 
   0  18   0     2654.02     2746.34     84.19 o 
   2  18   0    14080.17    15429.89    135.81 o 
   4  18   0    15619.16    14842.56    163.55 o 
   6  18   0    16118.08    16518.20    306.32 o 
   8  18   0    16417.81    16450.47    364.29 o 
  10  18   0     9521.42     9033.07    122.97 o 
   1  19   0     3099.95     3086.42     61.59 o 
   3  19   0     1638.68     1803.05     46.59 o 
   5  19   0      369.96      319.55     22.73 o 
   7  19   0      206.56      243.00     23.44 o 
   9  19   0        3.63        5.30      9.24 o 
   0  20   0      434.29      333.72     39.45 o 
   2  20   0       24.72       10.99     13.68 o 
   4  20   0       13.29       14.37     13.58 o 
   6  20   0      215.67      282.83     23.73 o 
   8  20   0       75.48       39.13     17.08 o 
   1  21   0      503.67      590.06     40.33 o 
   3  21   0        6.91        2.68     15.14 o 
   5  21   0       23.03       22.41     21.92 o 
 -19   1   1      564.41      502.82     26.38 o 
 -17   1   1      438.29      570.49     28.47 o 
 -15   1   1      388.97      415.27     22.79 o 
 -13   1   1      208.12      187.12     11.36 o 
 -11   1   1     2121.05     1999.18     60.17 o 
  -9   1   1     1213.08     1573.72     35.49 o 
  -7   1   1      311.11      628.01    121.24 o 
  -5   1   1    24250.23    26520.69    256.24 o 
  -3   1   1       25.91       95.45      4.51 o 
  -1   1   1     2003.10     1842.97     20.37 o 
   1   1   1     6601.57     6461.73     78.06 o 
   3   1   1      271.33      162.03      5.60 o 
   5   1   1     9253.06     9790.11     92.38 o 
   7   1   1     1990.74     2192.06     45.34 o 
   9   1   1     7486.16     8892.16    137.75 o 
  11   1   1      636.71      625.42     18.96 o 
  13   1   1        3.23       27.89      9.02 o 
  15   1   1      166.89      176.17     17.81 o 
  17   1   1      904.57      864.37     36.22 o 
  19   1   1       82.79       61.16     12.34 o 
 -20   2   1     9611.45     9617.78    169.39 o 
 -18   2   1    11298.65    11052.57    249.63 o 
 -16   2   1    15703.21    16416.29    140.92 o 
 -14   2   1    16257.55    15135.09    179.64 o 
 -12   2   1    16298.94    15551.16    137.26 o 
 -10   2   1    57961.95    60006.60    396.68 o 
  -8   2   1    56933.85    59100.54    519.84 o 
  -6   2   1    28803.71    27828.78    238.87 o 
  -4   2   1   141801.80   147500.98   1682.09 o 
  -2   2   1    75717.59    79772.27    955.82 o 
   0   2   1   193580.34   156941.66   2460.73 o 
   2   2   1    11157.48    10048.52    127.92 o 
   4   2   1   190582.02   189821.72   1273.89 o 
   6   2   1    47260.01    45899.28    346.10 o 
   8   2   1    71181.34    75305.93    612.99 o 
  10   2   1    18491.78    18019.38    273.43 o 
  12   2   1    10523.15     9460.71     92.10 o 
  14   2   1    20682.77    20502.22    197.60 o 
  16   2   1    13225.43    13544.00    125.15 o 
  18   2   1    12569.94    12261.20    121.07 o 
  20   2   1     6349.48     6794.01    150.87 o 
 -19   3   1        4.02       11.25     10.00 o 
 -17   3   1      596.61      492.72     26.80 o 
 -15   3   1      368.57      410.61     33.07 o 
 -13   3   1     2890.85     2902.00     38.42 o 
 -11   3   1        0.26       19.72      6.94 o 
  -9   3   1      538.16      573.95     15.14 o 
  -7   3   1     5092.87     5136.78     66.81 o 
  -5   3   1    11862.71    13342.85    130.61 o 
  -3   3   1    12168.22    12895.29    136.46 o 
  -1   3   1     2867.66     2922.13     26.55 o 
   1   3   1      130.49      166.91      5.39 o 
   3   3   1    26007.93    27155.39    290.10 o 
   5   3   1       14.72       67.00     15.86 o 
   7   3   1     6333.53     7226.12    101.46 o 
   9   3   1      802.91     1000.68     21.55 o 
  11   3   1     9589.90     9762.54    114.68 o 
  13   3   1      120.23      143.45     11.39 o 
  15   3   1       24.30       21.96     12.18 o 
  17   3   1       11.99       21.88     10.80 o 
  19   3   1      336.70      316.54     20.06 o 
 -20   4   1     7636.41     7389.94    166.27 o 
 -18   4   1    12370.53    11930.83    354.01 o 
 -16   4   1    13637.50    14285.80    135.86 o 
 -14   4   1    18544.73    18571.30    310.22 o 
 -12   4   1    42094.87    40681.96    331.00 o 
 -10   4   1    46346.96    47105.90    298.11 o 
  -8   4   1    14179.50    13230.05    187.36 o 
  -6   4   1    26362.13    25080.68    301.14 o 
  -4   4   1    80587.60    85352.03    482.97 o 
  -2   4   1    42811.01    44562.86    372.89 o 
   0   4   1     1604.25     2178.18     23.99 o 
   2   4   1   179532.66   174517.30   1767.29 o 
   4   4   1    40311.03    40424.55    249.49 o 
   6   4   1    84931.09    86516.19    640.21 o 
   8   4   1    39664.22    40115.18    458.85 o 
  10   4   1    44610.03    43712.65    386.50 o 
  12   4   1    18039.90    16607.46    182.10 o 
  14   4   1    11445.17    11642.74    153.49 o 
  16   4   1    10174.04     9766.55    123.65 o 
  18   4   1     8414.95     8667.97     87.43 o 
 -19   5   1       16.64       12.46     10.46 o 
 -17   5   1      625.94      598.86     31.78 o 
 -15   5   1       24.62       46.44     13.58 o 
 -13   5   1       20.98        7.32      8.16 o 
 -11   5   1     1105.18     1057.89     21.38 o 
  -9   5   1     1016.13     1023.45     21.90 o 
  -7   5   1     4500.87     4564.48     50.09 o 
  -5   5   1     6804.69     7318.35     69.89 o 
  -3   5   1     6143.62     6434.05     68.88 o 
  -1   5   1       94.45      150.60      4.38 o 
   1   5   1     3374.86     3649.44     37.15 o 
   3   5   1    17894.10    19374.48    177.92 o 
   5   5   1     7575.10     8215.75     82.13 o 
   7   5   1      363.83      499.80     16.52 o 
   9   5   1     2904.51     3108.82     53.82 o 
  11   5   1       19.30       23.57      6.54 o 
  13   5   1      268.73      222.43     16.70 o 
  15   5   1      148.39      122.75     15.55 o 
  17   5   1        0.98        5.28     10.39 o 
  19   5   1      215.92      245.92     17.30 o 
 -20   6   1       91.98      142.64     13.37 o 
 -18   6   1       90.34       74.16     14.51 o 
 -16   6   1      325.93      384.38     24.53 o 
 -14   6   1      376.22      385.49     20.26 o 
 -12   6   1     2101.71     2107.35     28.72 o 
 -10   6   1      120.59       74.12     10.08 o 
  -8   6   1     2150.73     2170.08     28.92 o 
  -6   6   1     2582.86     2634.24     42.96 o 
  -4   6   1    19205.98    20924.84    234.11 o 
  -2   6   1     2496.53     2329.07     26.84 o 
   0   6   1     1688.36     1846.79     18.02 o 
   2   6   1    16920.09    16930.28    120.72 o 
   4   6   1     2377.81     2604.74     48.18 o 
   6   6   1      289.29      312.97     10.31 o 
   8   6   1       17.35       31.35      8.62 o 
  10   6   1    19191.23    18912.52    131.27 o 
  12   6   1       30.68       66.75     10.11 o 
  14   6   1      643.44      679.19     25.12 o 
  16   6   1      789.69      918.52     34.70 o 
  18   6   1     1157.72     1027.87     33.48 o 
 -19   7   1        3.50        3.90      9.41 o 
 -17   7   1      289.34      273.69     22.75 o 
 -15   7   1       42.74       68.55     12.75 o 
 -13   7   1     3983.19     3527.31     53.40 o 
 -11   7   1     2220.37     2252.96     30.48 o 
  -9   7   1     1629.67     1612.74     33.22 o 
  -7   7   1    10001.73    11368.00    143.76 o 
  -5   7   1     2582.28     3216.78     34.02 o 
  -3   7   1     9397.22     9767.34     96.97 o 
  -1   7   1    14880.78    15143.97    101.77 o 
   1   7   1     5023.49     5248.10     41.41 o 
   3   7   1     1476.60     1705.97     20.49 o 
   5   7   1      481.17      527.09     12.73 o 
   7   7   1     2814.39     2797.05     44.61 o 
   9   7   1     3548.47     3733.09     43.32 o 
  11   7   1     3768.76     3845.76     41.42 o 
  13   7   1      328.88      303.25     20.05 o 
  15   7   1     1689.27     1672.34     38.65 o 
  17   7   1       52.88       52.75     13.50 o 
  19   7   1       20.14        6.47      8.64 o 
 -18   8   1     6537.55     6575.28    173.72 o 
 -16   8   1     7510.28     7871.97    148.63 o 
 -14   8   1    19657.43    20270.05    146.93 o 
 -12   8   1    24124.31    23157.65    264.69 o 
 -10   8   1    43945.02    42925.16    242.21 o 
  -8   8   1    50006.97    51456.56    419.13 o 
  -6   8   1    73690.32    80046.23   1033.33 o 
  -4   8   1    69936.17    71154.03    286.85 o 
  -2   8   1     6749.87     6036.16     86.93 o 
   0   8   1    70889.18    68849.88    767.75 o 
   2   8   1    56199.34    57102.62    378.99 o 
   4   8   1    74281.34    78866.01    485.53 o 
   6   8   1    39772.14    41608.78    262.17 o 
   8   8   1    67774.26    68054.66    453.48 o 
  10   8   1    38408.36    36777.61    496.93 o 
  12   8   1    22525.79    21918.01    212.34 o 
  14   8   1     8923.24     9462.03    118.08 o 
  16   8   1     8170.58     8674.55    164.59 o 
  18   8   1     7862.80     7790.97    144.82 o 
 -19   9   1      400.48      397.77     24.27 o 
 -17   9   1       78.35       77.08     14.75 o 
 -15   9   1      365.45      392.07     20.16 o 
 -13   9   1     1340.72     1229.52     34.21 o 
 -11   9   1       74.30       67.58      8.88 o 
  -9   9   1      322.27      304.06     12.49 o 
  -7   9   1      115.40      143.79     10.66 o 
  -5   9   1     3769.00     4837.04     48.66 o 
  -3   9   1     1712.93     1559.31     21.38 o 
  -1   9   1     1513.89     1346.59     17.87 o 
   1   9   1     2274.86     2450.90     28.96 o 
   3   9   1      707.68      612.20     14.91 o 
   5   9   1     5968.06     6985.74     54.21 o 
   7   9   1     6534.68     7107.21     71.20 o 
   9   9   1     1354.10     1503.37     25.72 o 
  11   9   1     4718.69     4488.94     77.89 o 
  13   9   1     1521.31     1469.01     37.07 o 
  15   9   1     2047.13     2157.61     43.28 o 
  17   9   1      117.88       72.82     12.32 o 
 -18  10   1     3924.57     4077.30    106.46 o 
 -16  10   1    11531.37    11257.68    179.13 o 
 -14  10   1    13993.35    15072.78    113.33 o 
 -12  10   1     9815.55     8871.95     82.78 o 
 -10  10   1     7899.69     7606.51     69.17 o 
  -8  10   1     9574.53     8781.15     73.78 o 
  -6  10   1    22487.09    21922.72    232.62 o 
  -4  10   1     8918.27     8981.84     73.61 o 
  -2  10   1     4734.69     3879.16     34.03 o 
   0  10   1    37773.73    36196.69    385.93 o 
   2  10   1    53444.19    55350.66    762.68 o 
   4  10   1    19729.05    20182.69    120.79 o 
   6  10   1    18119.73    18153.17    165.91 o 
   8  10   1    22052.91    21761.74    101.73 o 
  10  10   1    15764.99    14856.83    297.34 o 
  12  10   1     7152.88     6857.49     79.73 o 
  14  10   1    11422.00    12590.19    194.19 o 
  16  10   1     4883.00     4876.02     84.71 o 
 -17  11   1        1.19        4.10      8.81 o 
 -15  11   1     1923.45     2157.63     39.76 o 
 -13  11   1       84.41      140.94     14.71 o 
 -11  11   1     1174.09      969.19     30.34 o 
  -9  11   1       43.28       25.91      7.94 o 
  -7  11   1     4212.83     4495.49     54.50 o 
  -5  11   1       10.69       47.57      7.91 o 
  -3  11   1    10719.35     9937.52    233.43 o 
  -1  11   1      645.70      786.61     18.06 o 
   1  11   1     1598.31     1470.80     26.01 o 
   3  11   1       13.63       23.28      5.93 o 
   5  11   1     1496.69     1476.86     24.16 o 
   7  11   1     1454.57     1416.82     26.23 o 
   9  11   1       11.77       14.65      9.00 o 
  11  11   1     1278.60     1182.19     35.59 o 
  13  11   1      287.60      262.05     18.90 o 
  15  11   1        7.87       12.89      9.59 o 
  17  11   1      236.50      304.19     21.18 o 
 -16  12   1     1647.73     1745.76     38.64 o 
 -14  12   1     5525.05     5553.12     65.51 o 
 -12  12   1     2975.83     2929.59     51.94 o 
 -10  12   1      141.96      175.56     17.11 o 
  -8  12   1      676.55      589.78     18.92 o 
  -6  12   1     2894.04     2936.60     34.56 o 
  -4  12   1     5336.98     4754.83     45.66 o 
  -2  12   1     3233.94     3193.27     50.95 o 
   0  12   1    13760.02    13885.49    167.98 o 
   2  12   1      123.41      181.21     10.48 o 
   4  12   1      880.68      843.49     19.24 o 
   6  12   1      485.15      556.91     19.05 o 
   8  12   1     3942.67     3454.57     52.82 o 
  10  12   1     6531.70     7112.20     83.27 o 
  12  12   1     1595.19     1583.69     37.86 o 
  14  12   1     1510.15     1649.70     39.56 o 
  16  12   1     2152.35     2084.71     64.02 o 
 -15  13   1      193.58      266.86     16.06 o 
 -13  13   1       42.58       27.24     10.82 o 
 -11  13   1       50.18       47.74     12.77 o 
  -9  13   1     1372.99     1401.84     39.11 o 
  -7  13   1      749.80      750.02     22.10 o 
  -5  13   1       79.76       90.57      9.19 o 
  -3  13   1      549.52      639.43     16.56 o 
  -1  13   1      103.50      100.22      7.70 o 
   1  13   1     2428.00     2472.57     28.62 o 
   3  13   1      668.69      600.52     16.22 o 
   5  13   1     4840.64     4683.78     56.02 o 
   7  13   1      270.22      309.52     22.51 o 
   9  13   1     2636.87     2490.34     54.29 o 
  11  13   1     1410.25     1254.42     35.70 o 
  13  13   1      342.10      408.05     21.40 o 
  15  13   1       43.38       31.20      9.67 o 
 -16  14   1     5538.00     5441.60    184.42 o 
 -14  14   1     6528.15     6627.76    131.51 o 
 -12  14   1    13869.26    12981.66    219.83 o 
 -10  14   1    17783.56    18102.26    158.00 o 
  -8  14   1    10074.72    10573.98    110.36 o 
  -6  14   1    20646.86    20547.36    217.54 o 
  -4  14   1    26185.51    26469.45    193.71 o 
  -2  14   1    55144.50    51759.99    385.21 o 
   0  14   1    84447.34    79767.16    519.37 o 
   2  14   1    54972.04    51150.60    413.93 o 
   4  14   1    55175.97    55554.44    364.63 o 
   6  14   1    17652.11    17105.77    147.42 o 
   8  14   1     2901.36     2972.08     59.84 o 
  10  14   1    13629.29    13950.88    220.60 o 
  12  14   1    15357.85    16000.26    196.33 o 
  14  14   1    14878.63    15546.75    215.61 o 
 -15  15   1       16.95       38.19     11.57 o 
 -13  15   1     1407.74     1657.33     40.25 o 
 -11  15   1      271.62      166.76     16.87 o 
  -9  15   1       14.77       27.28     12.46 o 
  -7  15   1      293.26      158.95     16.74 o 
  -5  15   1      232.91      254.07     25.97 o 
  -3  15   1      220.88      223.50     20.36 o 
  -1  15   1      134.90      133.31     14.47 o 
   1  15   1     1059.18      914.84     30.88 o 
   3  15   1    12633.27    12370.16    119.51 o 
   5  15   1     1902.20     1976.53     51.30 o 
   7  15   1       76.21       59.16     15.93 o 
   9  15   1     1544.61     1418.26     49.55 o 
  11  15   1     3100.56     2784.61     53.82 o 
  13  15   1       58.21       13.01      9.46 o 
 -14  16   1     8688.12     9007.42    158.61 o 
 -12  16   1     3315.55     2792.23     60.41 o 
 -10  16   1     1552.18     1705.71     42.38 o 
  -8  16   1     3966.37     3805.32     61.33 o 
  -6  16   1     7777.09     8665.19     91.59 o 
  -4  16   1     5880.25     5633.73    118.62 o 
  -2  16   1     7418.32     8310.23    110.97 o 
   0  16   1     5156.99     4193.46     57.99 o 
   2  16   1     1834.18     2333.71     47.91 o 
   4  16   1     1804.90     1462.53     44.54 o 
   6  16   1     7973.62     8618.10    101.10 o 
   8  16   1     6906.86     6844.76     86.23 o 
  10  16   1     7634.91     8179.64    168.61 o 
  12  16   1    11208.98    10756.49    166.06 o 
 -13  17   1      439.63      362.65     22.34 o 
 -11  17   1      429.59      490.26     21.88 o 
  -9  17   1      586.97      464.98     24.31 o 
  -7  17   1      262.22      313.92     20.80 o 
  -5  17   1      177.15      262.94     23.55 o 
  -3  17   1      235.55      329.27     23.88 o 
  -1  17   1     2255.34     2420.27     50.46 o 
   1  17   1     5502.21     5428.38     85.10 o 
   3  17   1      350.09      274.47     22.53 o 
   5  17   1      182.44      200.72     22.63 o 
   7  17   1      180.90      228.42     20.21 o 
   9  17   1     1326.48      980.16     35.65 o 
  11  17   1      152.90      225.16     15.42 o 
 -12  18   1     1972.16     1911.28     62.08 o 
 -10  18   1     2288.73     2489.14     53.38 o 
  -8  18   1     2951.22     2669.59     53.78 o 
  -6  18   1     6993.66     7754.13     96.04 o 
  -4  18   1     7171.05     6856.92    112.89 o 
  -2  18   1     5615.29     6421.81    107.68 o 
   0  18   1     3072.78     2977.16     61.16 o 
   2  18   1      315.93      432.85     26.22 o 
   4  18   1     2379.93     2184.94     56.38 o 
   6  18   1     1407.79     1798.09     51.42 o 
   8  18   1     2362.68     2039.15     69.75 o 
  10  18   1     3229.11     3173.38     45.22 o 
  -9  19   1        7.50       17.96      9.73 o 
  -7  19   1      652.67      592.03     33.21 o 
  -5  19   1     1188.89     1227.95     39.13 o 
  -3  19   1       27.93       23.87     14.20 o 
  -1  19   1       13.18       12.08     13.78 o 
   1  19   1      293.13      299.00     25.28 o 
   3  19   1      167.62      185.58     19.88 o 
   5  19   1      318.97      277.50     23.35 o 
   7  19   1     1469.54     1377.37     55.49 o 
   9  19   1      297.88      271.01     21.57 o 
  -8  20   1    14309.85    13279.58    743.39 o 
  -6  20   1    16777.55    16680.16    318.10 o 
  -4  20   1    13540.04    14994.75    151.94 o 
  -2  20   1    11923.51    13040.27    179.56 o 
   0  20   1    14075.01    14802.70    154.77 o 
   2  20   1    16668.64    16997.46    152.27 o 
   4  20   1    13560.45    14057.09    324.63 o 
   6  20   1    15648.61    15608.38    701.79 o 
   8  20   1    12855.45    14343.03    241.44 o 
  -5  21   1     1681.42     1614.15     86.39 o 
  -3  21   1      993.11      922.41     42.34 o 
  -1  21   1       46.78       28.78     16.89 o 
   1  21   1      213.41      218.02     24.42 o 
   3  21   1      416.48      423.51     40.09 o 
   5  21   1       49.97       41.21     33.21 o 
 -20   0   2     8637.06     9121.47    341.24 o 
 -18   0   2     3655.91     3481.01     97.30 o 
 -16   0   2    10479.34    10306.30    237.14 o 
 -14   0   2    41396.61    38728.45    450.23 o 
 -12   0   2    13905.79    15358.57    224.25 o 
 -10   0   2    17646.88    16035.27    517.40 o 
  -8   0   2     7342.79     6867.03    157.43 o 
  -6   0   2   107894.85   105282.69    784.12 o 
  -4   0   2   159284.69   168203.09   3056.81 o 
  -2   0   2   162051.19   145754.08   2125.05 o 
   0   0   2   136624.86   131295.78   1793.95 o 
   2   0   2    52227.32    51541.04    668.13 o 
   4   0   2   311238.41   309776.06   2463.24 o 
   6   0   2    23240.09    22546.37    418.81 o 
   8   0   2    58229.79    62458.95   1840.25 o 
  10   0   2    13785.49    13139.37    221.71 o 
  12   0   2    15278.76    14866.19    128.30 o 
  14   0   2    24657.17    24883.05    400.59 o 
  16   0   2    14195.91    13917.86    198.82 o 
  18   0   2     6499.03     6295.78    365.98 o 
 -21   1   2       40.32       23.60     11.72 o 
 -19   1   2      212.01      193.72     16.70 o 
 -17   1   2     2788.01     2739.63     56.73 o 
 -15   1   2     2806.58     2692.85     44.36 o 
 -13   1   2      443.73      485.36     15.60 o 
 -11   1   2     4805.97     4901.83    116.59 o 
  -9   1   2     4330.71     4882.17     78.03 o 
  -7   1   2     2399.85     2437.78     33.50 o 
  -5   1   2   126711.20   137352.00   1764.93 o 
  -3   1   2       29.26      101.64      3.83 o 
  -1   1   2     1711.01     1735.85     18.95 o 
   1   1   2    15321.24    15409.34    142.65 o 
   3   1   2    83002.12    82785.62    766.45 o 
   5   1   2    44972.02    52401.42    485.85 o 
   7   1   2       32.11      769.19    304.71 o 
   9   1   2     2154.60     2289.64     49.14 o 
  11   1   2      227.37      251.44     11.83 o 
  13   1   2       92.23      108.03     11.30 o 
  15   1   2     1079.45     1063.10     36.16 o 
  17   1   2      446.56      434.01     26.24 o 
  19   1   2       90.35       82.02     12.37 o 
 -20   2   2     1232.38     1316.79     36.19 o 
 -18   2   2      848.45      872.11     32.97 o 
 -16   2   2     8966.69     8734.89    158.79 o 
 -14   2   2    18526.76    18624.78    194.21 o 
 -12   2   2    15092.75    14372.96    172.18 o 
 -10   2   2     1335.32     1492.13     55.53 o 
  -8   2   2     2325.33     3203.87     63.55 o 
  -6   2   2      170.95      301.35     40.25 o 
  -4   2   2    25559.88    25646.55    163.34 o 
  -2   2   2    42225.66    42380.85    377.13 o 
   0   2   2      197.11      248.90     15.21 o 
   2   2   2     1430.05     1672.93     18.73 o 
   4   2   2    15983.19    18343.12    235.51 o 
   6   2   2    10120.30    10015.24     76.51 o 
   8   2   2     4301.20     3932.70     70.93 o 
  10   2   2    21010.03    22128.88    226.59 o 
  12   2   2      860.79      707.49     21.08 o 
  14   2   2     5380.38     5632.74    130.53 o 
  16   2   2     3659.56     3532.54     61.15 o 
  18   2   2      578.86      577.54     27.37 o 
 -21   3   2      195.24      204.08     31.99 o 
 -19   3   2       38.07       66.00     14.17 o 
 -17   3   2      268.45      316.07     20.54 o 
 -15   3   2       96.16      165.38     39.92 o 
 -13   3   2       14.27       39.50      8.48 o 
 -11   3   2     1252.90     1265.84     27.94 o 
  -9   3   2      168.42      178.34      8.71 o 
  -7   3   2     2123.08     2647.08     37.34 o 
  -5   3   2      269.78      392.46      8.78 o 
  -3   3   2     2446.06     2298.92     26.76 o 
  -1   3   2     3905.17     3750.51     24.03 o 
   1   3   2    29381.69    29757.24    260.24 o 
   3   3   2     2356.80     2731.49     32.38 o 
   5   3   2    64977.02    67165.16    524.85 o 
   7   3   2     2160.39     2375.56     38.20 o 
   9   3   2       11.37       29.46      6.63 o 
  11   3   2       53.21       12.35      6.59 o 
  13   3   2      677.12      678.56     28.16 o 
  15   3   2     1030.70     1077.94     33.79 o 
  17   3   2      538.94      442.82     22.94 o 
  19   3   2      412.37      367.51     19.86 o 
 -20   4   2     2416.36     2347.14     58.16 o 
 -18   4   2     7139.40     6687.17    107.21 o 
 -16   4   2     3985.18     4383.43     70.86 o 
 -14   4   2     6865.23     6457.00     91.36 o 
 -12   4   2    22132.57    22054.92    121.10 o 
 -10   4   2    35993.88    36500.94    368.19 o 
  -8   4   2    24550.89    23626.17    210.02 o 
  -6   4   2    11033.59    11042.05     92.26 o 
  -4   4   2      672.26      699.31     27.79 o 
  -2   4   2    63350.21    69910.98    447.38 o 
   0   4   2    86631.30    89129.07    749.71 o 
   2   4   2    26275.81    27047.32    235.28 o 
   4   4   2    17421.43    15761.49    198.48 o 
   6   4   2    31962.14    34422.51    346.28 o 
   8   4   2     9149.75     8491.84     96.52 o 
  10   4   2    13727.78    12835.42     74.05 o 
  12   4   2    10737.00    10254.37     99.11 o 
  14   4   2    12590.26    13102.44    115.89 o 
  16   4   2     2934.52     2858.63     50.38 o 
  18   4   2     6922.65     6874.81    134.55 o 
 -19   5   2      239.75      223.48     18.97 o 
 -17   5   2     1831.04     1849.70     46.66 o 
 -15   5   2       54.20       34.85     13.04 o 
 -13   5   2       83.73       45.15      8.90 o 
 -11   5   2     3662.52     3840.68     61.75 o 
  -9   5   2     2431.63     2574.42     34.96 o 
  -7   5   2      597.73      575.29     17.78 o 
  -5   5   2     2634.30     2802.49     36.68 o 
  -3   5   2       25.79       31.62      3.85 o 
  -1   5   2     1442.90     1315.83     15.53 o 
   1   5   2     1994.31     1929.51     17.23 o 
   3   5   2     2572.74     2633.20     42.47 o 
   5   5   2    26319.93    27591.16    290.38 o 
   7   5   2     9719.07    10310.15    142.67 o 
   9   5   2       44.86      177.72     54.82 o 
  11   5   2      194.93      224.67     11.62 o 
  13   5   2        5.91       16.91     10.06 o 
  15   5   2      263.70      250.51     19.38 o 
  17   5   2      144.68      100.28     13.92 o 
  19   5   2       11.67       22.42     10.44 o 
 -20   6   2     5136.99     4994.10    142.38 o 
 -18   6   2    11390.65    11315.93    120.66 o 
 -16   6   2    13411.62    14680.80    295.57 o 
 -14   6   2    17258.87    17017.06    212.16 o 
 -12   6   2    29097.00    27178.54    212.57 o 
 -10   6   2    83068.45    85147.43    756.75 o 
  -8   6   2    64855.10    66815.20    445.16 o 
  -6   6   2    89339.72    98739.06    889.83 o 
  -4   6   2    57072.36    59810.14    429.32 o 
  -2   6   2    87172.23    89090.38    530.42 o 
   0   6   2    46861.40    45298.66    325.08 o 
   2   6   2    37753.05    36444.24    404.16 o 
   4   6   2    59203.98    59382.82    425.27 o 
   6   6   2   101275.95   108758.99    650.10 o 
   8   6   2    34014.23    34447.59    367.53 o 
  10   6   2    41967.68    42262.96    322.95 o 
  12   6   2    37365.26    36978.88    452.56 o 
  14   6   2    13774.80    13849.61    189.60 o 
  16   6   2     5471.62     5195.48    104.27 o 
  18   6   2     7869.80     7426.26    143.58 o 
 -19   7   2        8.65       13.30     10.38 o 
 -17   7   2      215.28      235.98     19.68 o 
 -15   7   2      625.69      700.30     28.11 o 
 -13   7   2     1496.75     1554.30     35.45 o 
 -11   7   2      240.14      241.13     11.41 o 
  -9   7   2     4777.62     5148.17     60.84 o 
  -7   7   2     5543.85     6320.17     80.09 o 
  -5   7   2     9694.94    10400.65    107.75 o 
  -3   7   2    12505.67    13263.52    116.08 o 
  -1   7   2     4098.34     3684.29     42.16 o 
   1   7   2      153.67      264.33     26.70 o 
   3   7   2     2751.59     3120.94     28.16 o 
   5   7   2      813.63      793.29     17.38 o 
   7   7   2     3528.19     3195.77     43.48 o 
   9   7   2       71.30       63.81      8.46 o 
  11   7   2     3158.09     2884.39     37.86 o 
  13   7   2      398.81      498.15     24.49 o 
  15   7   2     1712.58     1609.63     36.68 o 
  17   7   2       41.69       51.44     11.74 o 
 -18   8   2     1042.64     1100.23     32.31 o 
 -16   8   2      413.63      404.36     21.00 o 
 -14   8   2       78.53      209.71     16.83 o 
 -12   8   2     1519.55     1183.17     22.07 o 
 -10   8   2     5783.42     5883.62     64.10 o 
  -8   8   2     3520.56     2814.15     41.62 o 
  -6   8   2     1254.01     1178.88     25.94 o 
  -4   8   2     4853.95     5864.32     44.64 o 
  -2   8   2      536.86      536.31     11.36 o 
   0   8   2    18362.04    18507.97    118.30 o 
   2   8   2     1512.57     1434.14     21.31 o 
   4   8   2    13198.19    12970.29    104.37 o 
   6   8   2     4813.37     5282.19     71.13 o 
   8   8   2     6618.02     5932.22     54.52 o 
  10   8   2      789.57      764.30     20.20 o 
  12   8   2      283.47      234.11     19.22 o 
  14   8   2       44.13       50.28     11.71 o 
  16   8   2      187.36      137.57     14.90 o 
  18   8   2      499.41      477.07     20.90 o 
 -19   9   2        0.57       -1.67      9.49 o 
 -17   9   2      236.96      269.91     18.04 o 
 -15   9   2      235.45      277.10     18.37 o 
 -13   9   2       52.28       29.48     10.91 o 
 -11   9   2        1.31       19.91      7.11 o 
  -9   9   2       21.92       86.65     15.90 o 
  -7   9   2     6259.87     6176.09    105.06 o 
  -5   9   2      747.04      900.04     19.91 o 
  -3   9   2    40588.62    42423.89    223.14 o 
  -1   9   2     1668.99     1635.24     20.61 o 
   1   9   2     2045.97     2325.04     48.20 o 
   3   9   2       13.45       44.79      5.57 o 
   5   9   2     1965.56     1712.98     37.59 o 
   7   9   2      155.82      150.62     11.27 o 
   9   9   2     2434.79     2582.37     36.53 o 
  11   9   2       38.44       45.02     12.82 o 
  13   9   2        8.05       12.89     10.90 o 
  15   9   2       72.34       86.68     12.56 o 
  17   9   2       50.22       58.91     10.79 o 
 -18  10   2     4659.23     4733.23    101.17 o 
 -16  10   2    12827.20    13110.27    183.26 o 
 -14  10   2    23082.27    22912.34    141.44 o 
 -12  10   2     5145.37     4918.66     66.71 o 
 -10  10   2    19912.04    20193.62    132.35 o 
  -8  10   2    24370.34    22629.04    184.94 o 
  -6  10   2    21657.97    21132.12    223.70 o 
  -4  10   2     8169.01     6369.29     50.57 o 
  -2  10   2    33506.91    33926.38    205.81 o 
   0  10   2    55876.41    53967.79    272.29 o 
   2  10   2    30340.69    32344.20    130.72 o 
   4  10   2    42498.91    41637.25    340.13 o 
   6  10   2    30868.15    31419.22    317.01 o 
   8  10   2    27987.52    25770.88    223.52 o 
  10  10   2     7472.01     7679.41    113.78 o 
  12  10   2     7661.71     7540.31    185.99 o 
  14  10   2     9280.73    10188.81    129.30 o 
  16  10   2     5463.08     5641.11    115.86 o 
 -17  11   2      692.27      508.75     19.32 o 
 -15  11   2      194.23      113.87     13.06 o 
 -13  11   2      695.02      782.72     27.07 o 
 -11  11   2     1601.69     1681.41     36.28 o 
  -9  11   2     1618.87     1432.86     25.29 o 
  -7  11   2      369.97      357.09     13.57 o 
  -5  11   2     1777.50     1998.62     29.28 o 
  -3  11   2        9.53       18.65      6.32 o 
  -1  11   2     4830.84     5212.39     48.49 o 
   1  11   2     1142.59     1192.41     24.01 o 
   3  11   2      326.01      378.65     15.42 o 
   5  11   2     5040.34     4966.75     46.85 o 
   7  11   2      425.74      363.08     15.18 o 
   9  11   2      183.65      120.81     16.04 o 
  11  11   2     3196.72     3037.45     67.50 o 
  13  11   2      138.16      130.77     15.94 o 
  15  11   2       68.50       63.81     11.71 o 
 -16  12   2    12962.13    12916.06    244.52 o 
 -14  12   2     8874.82     8732.39     99.05 o 
 -12  12   2    10609.91    10250.63    102.71 o 
 -10  12   2    22196.80    22889.34    141.36 o 
  -8  12   2    45739.04    44095.50    379.15 o 
  -6  12   2    41671.94    40171.83    336.06 o 
  -4  12   2    48802.25    48780.70    324.86 o 
  -2  12   2    43801.14    41541.29    337.69 o 
   0  12   2    35130.98    35394.82    333.18 o 
   2  12   2    56580.83    54394.79    449.98 o 
   4  12   2    57346.11    58743.77    409.13 o 
   6  12   2    25631.79    24656.76    163.00 o 
   8  12   2    27582.06    28257.44    241.71 o 
  10  12   2    31183.32    31084.87    390.74 o 
  12  12   2    10207.57    10443.89     99.81 o 
  14  12   2    13665.75    15220.10    228.92 o 
  16  12   2     7630.68     8174.81    158.64 o 
 -17  13   2       12.89       27.27     24.02 o 
 -15  13   2       88.45      142.02     13.67 o 
 -13  13   2      436.78      555.97     23.49 o 
 -11  13   2      607.56      407.17     21.14 o 
  -9  13   2       41.47        9.95     11.66 o 
  -7  13   2      515.35      347.38     16.75 o 
  -5  13   2      243.25      357.83     15.79 o 
  -3  13   2      243.97      229.90     10.78 o 
  -1  13   2     1878.69     1845.74     27.66 o 
   1  13   2     6238.15     5924.46     52.19 o 
   3  13   2     7202.13     7109.49     55.54 o 
   5  13   2     2455.41     2464.66     36.49 o 
   7  13   2     1898.53     1933.05     43.55 o 
   9  13   2     2031.64     1752.50     45.08 o 
  11  13   2        5.62       29.03     11.60 o 
  13  13   2       93.89      106.66     14.07 o 
  15  13   2        0.43       -0.44      7.94 o 
 -16  14   2      872.99      799.45     30.69 o 
 -14  14   2      933.78     1008.19     26.50 o 
 -12  14   2      586.59      470.57     24.48 o 
 -10  14   2      957.90     1211.04     36.82 o 
  -8  14   2     2476.48     2239.36     48.28 o 
  -6  14   2      421.68      492.94     24.22 o 
  -4  14   2     1602.27     1336.08     24.14 o 
  -2  14   2     1879.38     2335.32     32.97 o 
   0  14   2      154.45      269.94     12.65 o 
   2  14   2      456.63      580.70     18.30 o 
   4  14   2      350.33      213.93     17.39 o 
   6  14   2      655.16      611.37     29.36 o 
   8  14   2      391.41      382.30     23.44 o 
  10  14   2     1149.75     1134.27     34.26 o 
  12  14   2      794.99      768.40     27.53 o 
  14  14   2      152.87      211.68     17.48 o 
 -15  15   2      342.08      293.67     17.84 o 
 -13  15   2      884.66      785.39     26.32 o 
 -11  15   2       23.97       24.49     11.49 o 
  -9  15   2       16.72       49.24     12.98 o 
  -7  15   2      795.84      934.63     32.43 o 
  -5  15   2      255.42      338.94     20.29 o 
  -3  15   2     1881.08     1727.17     46.14 o 
  -1  15   2        2.07       17.27     11.21 o 
   1  15   2      644.66      540.32     25.48 o 
   3  15   2      636.79      610.47     28.93 o 
   5  15   2      270.01      267.88     22.90 o 
   7  15   2      568.23      748.12     32.20 o 
   9  15   2      747.51      797.86     34.55 o 
  11  15   2     1144.88      976.23     28.36 o 
  13  15   2        9.67       41.80     10.34 o 
 -14  16   2     2037.57     2051.14     50.18 o 
 -12  16   2     8725.07     8539.70     82.60 o 
 -10  16   2    20081.29    19583.44    262.31 o 
  -8  16   2    14673.59    14148.64    122.90 o 
  -6  16   2    23936.81    25494.17    325.49 o 
  -4  16   2    23913.20    24480.63    335.26 o 
  -2  16   2    16736.37    17009.94    146.49 o 
   0  16   2     5011.33     4940.78     74.81 o 
   2  16   2     6638.24     6864.74     80.09 o 
   4  16   2    17767.64    18482.13    272.16 o 
   6  16   2     5519.12     5596.39     77.86 o 
   8  16   2     3366.30     3356.36     71.28 o 
  10  16   2     9908.11    10349.93    232.72 o 
  12  16   2    12467.36    13066.91    141.55 o 
 -13  17   2      462.39      549.28     21.08 o 
 -11  17   2       18.97       10.17      9.92 o 
  -9  17   2      258.92      311.83     20.20 o 
  -7  17   2      424.08      397.66     22.72 o 
  -5  17   2      929.85      755.19     34.86 o 
  -3  17   2       24.03       44.89     14.62 o 
  -1  17   2      201.30      199.64     19.00 o 
   1  17   2       37.29       29.26     13.93 o 
   3  17   2      134.85      101.60     18.24 o 
   5  17   2       44.45       54.86     15.69 o 
   7  17   2     1078.81     1112.37     35.82 o 
   9  17   2      415.01      390.12     21.80 o 
  11  17   2      309.26      337.68     16.79 o 
 -12  18   2     7343.56     7194.02     78.90 o 
 -10  18   2     8787.54     8701.73    128.69 o 
  -8  18   2    13850.73    13830.83    120.00 o 
  -6  18   2    11642.90    13204.90    146.80 o 
  -4  18   2    11453.54    12023.66    119.93 o 
  -2  18   2    11874.56    12907.68    140.99 o 
   0  18   2    16938.80    16552.06    316.26 o 
   2  18   2    17115.92    18781.35    168.15 o 
   4  18   2    15225.56    15125.59    212.63 o 
   6  18   2    17602.15    18278.75    530.83 o 
   8  18   2    14162.91    13706.42    265.10 o 
  10  18   2    10750.77    10480.23    127.85 o 
  -9  19   2       43.49       37.17     13.47 o 
  -7  19   2        4.44       33.33     13.73 o 
  -5  19   2      534.90      583.62     29.05 o 
  -3  19   2      765.55      899.70     34.65 o 
  -1  19   2      337.12      264.46     21.57 o 
   1  19   2        5.24       11.76     13.04 o 
   3  19   2       32.10       24.59     14.99 o 
   5  19   2      285.40      311.28     23.81 o 
   7  19   2      111.98      133.58     19.92 o 
   9  19   2        6.01        5.18     13.03 o 
  -8  20   2       52.44       76.66     16.56 o 
  -6  20   2      270.56      274.03     24.90 o 
  -4  20   2        8.77       17.31     14.61 o 
  -2  20   2      394.65      484.55     28.64 o 
   0  20   2       16.68       13.86     13.56 o 
   2  20   2       64.16       45.55     17.36 o 
   4  20   2       23.60       17.85     15.79 o 
   6  20   2       65.09      129.21     26.72 o 
  -5  21   2       69.11       89.98     20.33 o 
  -3  21   2       59.78       44.44     16.84 o 
  -1  21   2      378.23      478.10     43.63 o 
   1  21   2       85.52       90.51     32.82 o 
   3  21   2       66.83       39.30     18.68 o 
 -21   1   3       22.65       26.92     12.20 o 
 -19   1   3       19.24       18.90     11.24 o 
 -17   1   3        2.66       11.14      9.74 o 
 -15   1   3      241.11      265.31     16.93 o 
 -13   1   3      763.52      919.99     18.75 o 
 -11   1   3     3092.50     3083.90     38.68 o 
  -9   1   3      690.45      835.19     16.65 o 
  -7   1   3       25.58       35.10      4.57 o 
  -5   1   3    95522.37   107603.63   1171.94 o 
  -3   1   3    27498.73    28535.18    225.96 o 
  -1   1   3    13323.03    13821.16    126.55 o 
   1   1   3   104425.28   108637.85    921.92 o 
   3   1   3     2635.71     2774.91     28.09 o 
   5   1   3    25892.57    27546.53    198.43 o 
   7   1   3      101.39      110.53      7.70 o 
   9   1   3     9187.51     9329.27    155.52 o 
  11   1   3     4204.07     4009.91     48.11 o 
  13   1   3      933.14     1039.99     30.24 o 
  15   1   3       13.38        7.45     11.03 o 
  17   1   3      993.59     1027.16     36.16 o 
  19   1   3      302.15      287.68     17.09 o 
 -20   2   3     6635.52     7043.94    149.56 o 
 -18   2   3     8759.07     8088.47    111.12 o 
 -16   2   3     9164.19    10026.92    129.42 o 
 -14   2   3    29106.52    27119.42    237.71 o 
 -12   2   3    16906.61    16845.84    270.52 o 
 -10   2   3    30177.51    29366.82    434.28 o 
  -8   2   3    91501.04   101824.20    940.02 o 
  -6   2   3   250167.53   264658.56   1666.45 o 
  -4   2   3    70028.47    77345.48    638.05 o 
  -2   2   3    30279.69    28829.71    260.03 o 
   0   2   3    29535.85    28749.79    286.36 o 
   2   2   3    41806.55    42472.15    333.57 o 
   4   2   3    77244.03    76003.42    696.05 o 
   6   2   3    13701.22    13073.50    117.67 o 
   8   2   3    78876.20    83086.73    418.14 o 
  10   2   3    22458.72    22081.31    191.58 o 
  12   2   3    16665.62    16107.71    110.48 o 
  14   2   3    23187.43    23934.14    200.75 o 
  16   2   3    18286.40    18755.55    238.22 o 
  18   2   3     6140.93     5998.48     91.03 o 
 -21   3   3       91.17       41.83     15.32 o 
 -19   3   3      336.97      415.69     25.59 o 
 -17   3   3     3204.92     3162.88     55.19 o 
 -15   3   3     3046.70     2989.40     54.18 o 
 -13   3   3      732.42      587.94     18.04 o 
 -11   3   3     1428.46     1488.61     27.74 o 
  -9   3   3     1853.83     1838.60     27.28 o 
  -7   3   3    27008.69    29449.63    252.05 o 
  -5   3   3        2.50       72.97     25.21 o 
  -3   3   3   105871.99   117037.14    978.27 o 
  -1   3   3     9880.71    10843.01     78.98 o 
   1   3   3     4073.02     4019.31     41.80 o 
   3   3   3       37.54       51.69      7.77 o 
   5   3   3     1903.77     2312.70     43.80 o 
   7   3   3      144.43       94.88      8.00 o 
   9   3   3      375.55      328.99     14.39 o 
  11   3   3     1295.30     1186.18     22.14 o 
  13   3   3     1064.41     1063.11     37.30 o 
  15   3   3     5280.83     5515.06     71.51 o 
  17   3   3     1123.12     1092.10     41.30 o 
  19   3   3      134.82      129.23     26.59 o 
 -20   4   3     4596.48     4499.56     83.68 o 
 -18   4   3    10430.26    10223.95    149.13 o 
 -16   4   3     7962.36     8502.14     91.44 o 
 -14   4   3    12559.34    12272.30    111.44 o 
 -12   4   3    26489.14    24745.20    295.65 o 
 -10   4   3    33587.05    34703.09    577.15 o 
  -8   4   3    51292.67    52104.48    851.60 o 
  -6   4   3    61375.26    65135.16    474.60 o 
  -4   4   3    16643.28    16803.77    224.80 o 
  -2   4   3    71892.09    73425.41    681.52 o 
   0   4   3    24547.01    24110.66    179.60 o 
   2   4   3    24926.87    25338.50    233.92 o 
   4   4   3    51211.88    53403.55    572.40 o 
   6   4   3    76148.63    80463.56   1004.20 o 
   8   4   3    13647.62    13386.56    185.26 o 
  10   4   3    32390.61    31347.14    350.83 o 
  12   4   3    17530.38    16875.38    175.46 o 
  14   4   3    21760.20    23576.19    212.77 o 
  16   4   3     6302.88     6120.24    145.57 o 
  18   4   3     3635.28     3365.62     69.65 o 
 -21   5   3      260.22      166.14     28.41 o 
 -19   5   3      559.48      714.09     27.04 o 
 -17   5   3     1435.82     1371.14     41.37 o 
 -15   5   3      149.50      134.70     16.48 o 
 -13   5   3      187.82      201.95     13.04 o 
 -11   5   3      889.84      986.09     23.30 o 
  -9   5   3    10134.93    10464.35    150.94 o 
  -7   5   3     6964.67     8167.49     72.01 o 
  -5   5   3      217.87      202.56      7.27 o 
  -3   5   3      603.72      747.96     14.02 o 
  -1   5   3      766.64      617.79      9.60 o 
   1   5   3    16162.41    17187.04     94.00 o 
   3   5   3    13298.82    15198.00    103.77 o 
   5   5   3    22911.38    23933.53    326.77 o 
   7   5   3     4034.28     4057.72     85.06 o 
   9   5   3     3555.56     3737.04     52.09 o 
  11   5   3      678.08      639.46     17.75 o 
  13   5   3       15.24       30.63     10.51 o 
  15   5   3       95.40      115.84     14.77 o 
  17   5   3     1103.68      938.01     26.51 o 
 -20   6   3      592.02      628.74     24.90 o 
 -18   6   3     1295.77     1214.66     46.54 o 
 -16   6   3      314.71      372.61     23.05 o 
 -14   6   3       93.10      203.61     16.73 o 
 -12   6   3       16.71      127.37     26.53 o 
 -10   6   3     3880.99     3550.28     44.52 o 
  -8   6   3      306.06      406.68     14.59 o 
  -6   6   3     1099.63      979.86     51.60 o 
  -4   6   3     9363.40     9397.96     65.69 o 
  -2   6   3       34.92      147.44     15.16 o 
   0   6   3      158.62      154.91     13.39 o 
   2   6   3     4040.14     4049.63     76.86 o 
   4   6   3    14849.67    14447.50    165.24 o 
   6   6   3    15567.40    16405.93    206.25 o 
   8   6   3      555.52      627.60     51.32 o 
  10   6   3     1139.32     1071.79     21.25 o 
  12   6   3      149.02      209.13     16.06 o 
  14   6   3       51.34       63.26     11.62 o 
  16   6   3       30.65       40.94     10.57 o 
  18   6   3      547.55      559.93     22.49 o 
 -19   7   3        8.54        4.33      9.74 o 
 -17   7   3      404.97      483.03     26.08 o 
 -15   7   3     6174.34     6571.48    107.02 o 
 -13   7   3     5513.92     5174.47     50.25 o 
 -11   7   3      569.96      642.64     15.40 o 
  -9   7   3      871.55      798.77     24.73 o 
  -7   7   3     3753.59     3020.74     36.38 o 
  -5   7   3    13210.00    14964.26    153.88 o 
  -3   7   3    10814.12    10827.47     83.71 o 
  -1   7   3     6390.54     7216.20     68.24 o 
   1   7   3     1833.09     2345.61     22.12 o 
   3   7   3     1684.04     1773.93     26.31 o 
   5   7   3     3287.64     3506.36     45.79 o 
   7   7   3     1046.04      864.84     22.65 o 
   9   7   3     1136.43     1119.15     21.01 o 
  11   7   3     1056.68      993.12     30.57 o 
  13   7   3      571.40      687.30     25.69 o 
  15   7   3      369.50      362.36     19.05 o 
  17   7   3      550.47      512.82     23.11 o 
 -20   8   3     3409.23     3356.12     85.02 o 
 -18   8   3     7758.22     7846.62    163.77 o 
 -16   8   3    21900.54    22753.21    139.82 o 
 -14   8   3    25801.04    25364.40    149.67 o 
 -12   8   3    26819.21    25924.87    159.58 o 
 -10   8   3    52406.88    51613.27    269.06 o 
  -8   8   3    24116.82    23031.51    271.84 o 
  -6   8   3    79346.95    81999.07    628.06 o 
  -4   8   3    49536.80    48478.48    296.79 o 
  -2   8   3    97792.17   101976.27    876.15 o 
   0   8   3    51720.82    52516.93    579.51 o 
   2   8   3    34156.45    34056.21    327.29 o 
   4   8   3    59790.77    61360.36    550.58 o 
   6   8   3    22656.78    22446.23    153.86 o 
   8   8   3    21194.05    19703.09    186.56 o 
  10   8   3    23925.40    23323.17    152.21 o 
  12   8   3    20154.74    21405.25    354.82 o 
  14   8   3    10227.43    10629.19    174.98 o 
  16   8   3    13490.91    13546.41    235.50 o 
 -19   9   3      402.68      354.05     20.89 o 
 -17   9   3     1235.17     1442.12     32.56 o 
 -15   9   3     2135.81     2538.16     56.09 o 
 -13   9   3     5410.34     5223.30     60.06 o 
 -11   9   3      454.14      481.15     14.70 o 
  -9   9   3      267.17      221.64     11.76 o 
  -7   9   3     5064.62     5027.73     68.62 o 
  -5   9   3       68.60       73.34      6.73 o 
  -3   9   3     2384.45     2980.07     28.84 o 
  -1   9   3       29.67       54.13      5.99 o 
   1   9   3     5003.27     5475.59     52.98 o 
   3   9   3     2702.33     3108.57     37.79 o 
   5   9   3       99.23       50.82      7.88 o 
   7   9   3      494.37      492.35     15.58 o 
   9   9   3      434.34      419.18     18.68 o 
  11   9   3      190.28      199.83     19.62 o 
  13   9   3      670.50      801.49     28.88 o 
  15   9   3     2086.67     1940.85     37.34 o 
  17   9   3       49.56       34.97     11.16 o 
 -18  10   3     4492.16     4678.97    123.56 o 
 -16  10   3     1397.77     1363.16     34.06 o 
 -14  10   3     7642.08     7801.84     95.42 o 
 -12  10   3    21641.19    21072.96    124.24 o 
 -10  10   3    18660.81    19491.70    150.29 o 
  -8  10   3    31234.76    29048.81    235.24 o 
  -6  10   3    15464.11    14467.26     89.44 o 
  -4  10   3     9844.05     8980.44     59.70 o 
  -2  10   3    12988.62    12351.23     95.19 o 
   0  10   3    35236.61    36689.05    246.47 o 
   2  10   3    19971.85    20202.56    252.34 o 
   4  10   3    26534.61    26926.50    249.27 o 
   6  10   3    16883.71    15799.64    145.92 o 
   8  10   3    12416.69    12004.91    180.39 o 
  10  10   3    12845.40    13168.24    221.17 o 
  12  10   3     5209.91     5570.97     78.92 o 
  14  10   3     6298.28     6650.30     99.88 o 
  16  10   3     3716.42     3418.85     64.04 o 
 -17  11   3        0.64       13.37      8.69 o 
 -15  11   3     1087.79      950.82     28.24 o 
 -13  11   3     4433.57     5134.68     63.02 o 
 -11  11   3       12.85       24.79     10.44 o 
  -9  11   3        4.38       34.99      7.72 o 
  -7  11   3     1383.06     1286.22     22.65 o 
  -5  11   3      455.14      424.58     13.31 o 
  -3  11   3      125.81       73.22      8.44 o 
  -1  11   3      918.14      901.77     20.00 o 
   1  11   3       12.85       37.98     10.52 o 
   3  11   3     1317.07     1296.73     24.09 o 
   5  11   3      253.64      313.21     12.77 o 
   7  11   3      416.19      505.89     16.68 o 
   9  11   3     2359.22     2401.46     73.11 o 
  11  11   3      211.30      202.81     19.87 o 
  13  11   3       24.31       24.16     10.98 o 
  15  11   3        2.82        7.36      8.53 o 
 -18  12   3     1015.03      973.32     62.94 o 
 -16  12   3     2688.85     2752.72     52.09 o 
 -14  12   3     2420.90     2406.52     38.66 o 
 -12  12   3      208.13      170.21     14.86 o 
 -10  12   3     2028.40     1924.43     43.98 o 
  -8  12   3       68.02       88.77      9.81 o 
  -6  12   3     1467.36     1437.88     25.25 o 
  -4  12   3     2140.47     1962.55     27.85 o 
  -2  12   3     6705.18     6445.48     66.29 o 
   0  12   3    26276.87    25271.50    171.29 o 
   2  12   3     5236.43     5069.80     55.52 o 
   4  12   3     1300.63     1270.90     23.72 o 
   6  12   3     3616.73     3554.37     40.42 o 
   8  12   3     6861.12     6409.53    110.88 o 
  10  12   3      396.25      443.76     21.85 o 
  12  12   3       89.02       86.45     14.34 o 
  14  12   3      497.35      568.22     22.97 o 
 -17  13   3       72.77       25.94     10.63 o 
 -15  13   3       32.03       18.12      9.07 o 
 -13  13   3        4.41       18.92     10.04 o 
 -11  13   3     4454.41     4495.89     64.68 o 
  -9  13   3     1671.72     1700.08     63.54 o 
  -7  13   3     1086.73     1093.08     25.71 o 
  -5  13   3     3230.65     3138.96     37.00 o 
  -3  13   3     2257.91     2053.07     27.94 o 
  -1  13   3      215.73      182.85     10.12 o 
   1  13   3      161.46      228.39     11.88 o 
   3  13   3     9328.86     9461.17     69.12 o 
   5  13   3     9218.72     9185.26    119.85 o 
   7  13   3     1192.64     1085.26     34.60 o 
   9  13   3     3765.84     4058.88     97.17 o 
  11  13   3     3164.12     3043.93     58.25 o 
  13  13   3     1105.08     1222.44     32.87 o 
  15  13   3      159.08      153.98     26.83 o 
 -16  14   3     8944.65     8561.85     98.67 o 
 -14  14   3    13648.34    13913.79    193.80 o 
 -12  14   3    13432.78    13238.87    180.82 o 
 -10  14   3    13845.92    14266.16    155.63 o 
  -8  14   3    18531.38    18299.62    181.86 o 
  -6  14   3    34283.50    33716.45    302.73 o 
  -4  14   3    27367.15    26688.21    125.40 o 
  -2  14   3    32062.80    28183.38    320.21 o 
   0  14   3    61058.21    59651.82    621.70 o 
   2  14   3    31458.14    28741.83    155.19 o 
   4  14   3     9577.35    10349.07    239.96 o 
   6  14   3    19499.60    18710.06    143.70 o 
   8  14   3    32505.33    33085.25    349.46 o 
  10  14   3    18147.07    18341.56    265.40 o 
  12  14   3     9506.17    10207.81    152.68 o 
  14  14   3     9806.32     9556.44    122.25 o 
 -15  15   3        9.92       18.79     10.36 o 
 -13  15   3      397.87      302.43     20.31 o 
 -11  15   3       38.69      127.95     15.14 o 
  -9  15   3     1116.67     1473.43     43.56 o 
  -7  15   3     2641.74     2265.50     53.25 o 
  -5  15   3      444.42      538.41     24.72 o 
  -3  15   3      928.81      780.44     30.26 o 
  -1  15   3     2002.05     1702.09     44.70 o 
   1  15   3       76.28       66.39     15.32 o 
   3  15   3      472.70      526.93     30.09 o 
   5  15   3     1865.58     1752.64     40.92 o 
   7  15   3    12605.43    12980.85    134.02 o 
   9  15   3     1388.97     1537.92     43.38 o 
  11  15   3      210.16      272.69     18.97 o 
  13  15   3        3.69        0.96      9.00 o 
 -14  16   3     2001.04     2113.21     45.18 o 
 -12  16   3     7670.97     6778.50     80.35 o 
 -10  16   3     8127.17     8603.46     98.84 o 
  -8  16   3     6987.44     6679.02    102.22 o 
  -6  16   3     8905.01    10051.97    114.93 o 
  -4  16   3    10234.10     9814.76    107.81 o 
  -2  16   3    14004.94    14374.76    120.05 o 
   0  16   3    12549.16    11486.97    116.36 o 
   2  16   3     1722.27     2048.79     48.50 o 
   4  16   3      153.95      207.10     18.51 o 
   6  16   3     2756.19     2987.24     72.15 o 
   8  16   3     5421.52     5008.25    179.96 o 
  10  16   3     6767.55     7003.54    129.43 o 
  12  16   3     4559.33     4425.50     72.23 o 
 -13  17   3      121.73       91.85     11.93 o 
 -11  17   3      101.41       74.07     13.12 o 
  -9  17   3     1047.53      881.71     31.74 o 
  -7  17   3        6.84        6.29     11.94 o 
  -5  17   3      769.60      540.34     29.42 o 
  -3  17   3     1768.72     1768.08     43.94 o 
  -1  17   3      154.58       98.34     16.67 o 
   1  17   3      971.51      852.66     36.25 o 
   3  17   3     1925.98     1826.78     46.68 o 
   5  17   3     4448.47     4675.51     72.18 o 
   7  17   3      424.53      270.51     20.03 o 
   9  17   3      348.83      290.44     19.32 o 
  11  17   3      143.50      202.98     27.99 o 
 -12  18   3     3750.59     3405.47     46.13 o 
 -10  18   3     3796.21     3932.67     55.30 o 
  -8  18   3     1785.50     1628.40     50.77 o 
  -6  18   3     2796.82     3171.97     93.04 o 
  -4  18   3     2340.78     2132.59     56.80 o 
  -2  18   3     4633.89     5469.65     90.47 o 
   0  18   3     4642.83     4691.33     88.84 o 
   2  18   3     6296.49     6694.61    114.85 o 
   4  18   3     2559.39     2451.98     56.74 o 
   6  18   3     1472.85     1731.20     71.73 o 
   8  18   3     2152.57     2048.64     60.47 o 
  -9  19   3      302.57      345.98     20.07 o 
  -7  19   3      339.81      305.79     25.83 o 
  -5  19   3       42.85       25.12     14.81 o 
  -3  19   3       95.42      112.91     18.74 o 
  -1  19   3      195.30      121.97     18.78 o 
   1  19   3     1422.81     1256.41     46.22 o 
   3  19   3      293.33      399.87     34.23 o 
   5  19   3      454.74      476.28     31.03 o 
   7  19   3       40.54       45.18     16.02 o 
  -8  20   3     7856.21     8063.10    112.98 o 
  -6  20   3    12441.00    12945.54    436.39 o 
  -4  20   3    16157.07    16813.52    629.96 o 
  -2  20   3    14339.96    16051.83    295.26 o 
   0  20   3    18649.92    19704.52    444.86 o 
   2  20   3    15183.99    15902.05    180.26 o 
   4  20   3    15320.12    16008.72    280.75 o 
   6  20   3    14048.74    15688.74    272.75 o 
  -5  21   3     1242.59     1467.12     57.48 o 
  -3  21   3      358.89      472.24     33.97 o 
  -1  21   3      147.67      158.84     29.35 o 
   1  21   3      165.20      183.37     24.88 o 
   3  21   3      305.71      377.03     36.88 o 
 -20   0   4    10936.25    11598.03    169.47 o 
 -18   0   4    13844.56    13838.45    142.74 o 
 -16   0   4    34549.59    37103.75    249.91 o 
 -14   0   4    26771.50    23701.10    293.16 o 
 -12   0   4    28958.83    31495.59   1015.55 o 
 -10   0   4    26005.75    23736.76    905.03 o 
  -8   0   4    42216.79    42265.81    516.74 o 
  -6   0   4   228393.44   239340.41   3764.85 o 
  -4   0   4   102296.32   107110.16   1486.40 o 
  -2   0   4    22319.08    21274.01    356.62 o 
   0   0   4   379817.72   329159.75   4827.04 o 
   2   0   4   122067.06   122315.30   1232.70 o 
   4   0   4   119736.48   126160.86   2012.07 o 
   6   0   4    98684.47   106832.59   1664.13 o 
   8   0   4   105847.47   109014.42   1251.45 o 
  10   0   4    21903.78    20895.02    217.67 o 
  12   0   4    49660.30    49781.37    508.76 o 
  14   0   4    15764.50    16445.59    189.07 o 
  16   0   4    12159.57    11070.07   1220.01 o 
  18   0   4     5588.23     5605.74    192.84 o 
 -21   1   4       49.57       37.73     13.71 o 
 -19   1   4      844.80      941.46     27.45 o 
 -17   1   4     2893.72     2679.97     44.43 o 
 -15   1   4     2648.35     2464.58     40.73 o 
 -13   1   4      195.43      154.60      9.57 o 
 -11   1   4     3535.69     4166.05     78.13 o 
  -9   1   4     1038.54     1253.35     31.89 o 
  -7   1   4    48498.80    53077.72    293.44 o 
  -5   1   4    21649.71    22902.70    144.51 o 
  -3   1   4    60106.91    65139.57    744.11 o 
  -1   1   4    45806.90    49587.57    380.44 o 
   1   1   4     2686.61     2721.61     28.01 o 
   3   1   4     6917.42     7217.36     97.20 o 
   5   1   4    36970.03    40955.92    401.50 o 
   7   1   4     3562.36     3842.30     79.02 o 
   9   1   4     6167.85     6231.61     89.02 o 
  11   1   4      162.30      157.78     10.96 o 
  13   1   4     2179.16     2215.09     46.71 o 
  15   1   4     4079.51     4126.79     59.18 o 
  17   1   4      281.29      274.70     19.32 o 
 -20   2   4     1297.47     1357.39     38.24 o 
 -18   2   4     6648.75     6896.22    119.92 o 
 -16   2   4     5104.44     5454.18     77.34 o 
 -14   2   4     3080.14     2922.44     39.55 o 
 -12   2   4     7131.76     6868.11    116.43 o 
 -10   2   4     6367.45     6584.70    107.15 o 
  -8   2   4     7413.28     6838.28     44.95 o 
  -6   2   4    78319.70    85198.95    696.72 o 
  -4   2   4    87650.85    92300.77    867.54 o 
  -2   2   4    56186.97    58590.86    651.32 o 
   0   2   4   128812.52   129601.82   1588.44 o 
   2   2   4    36404.31    37287.12    351.33 o 
   4   2   4    21313.37    19381.59    221.48 o 
   6   2   4     5259.27     5466.22     46.74 o 
   8   2   4     4023.54     4455.67     79.78 o 
  10   2   4     4492.71     4136.23     38.20 o 
  12   2   4    16542.32    15774.33    113.56 o 
  14   2   4     4332.47     4288.38     57.26 o 
  16   2   4       84.85       85.19     13.53 o 
  18   2   4     2223.22     2230.30     59.14 o 
 -21   3   4       94.20      132.41     16.66 o 
 -19   3   4      143.72      221.36     18.06 o 
 -17   3   4       18.37       19.76     11.61 o 
 -15   3   4     1996.29     1946.73     41.82 o 
 -13   3   4     1987.81     1951.58     32.93 o 
 -11   3   4    18104.62    18850.94    265.35 o 
  -9   3   4     2222.91     2408.21     38.50 o 
  -7   3   4     1154.30     1385.75     21.53 o 
  -5   3   4    14493.99    16073.95    170.83 o 
  -3   3   4     5492.86     5892.49     68.77 o 
  -1   3   4     7254.80     7514.00     61.54 o 
   1   3   4      382.14      474.17      8.95 o 
   3   3   4     4579.49     4447.77     79.29 o 
   5   3   4      513.20      685.96     16.35 o 
   7   3   4     1031.43     1090.60     24.63 o 
   9   3   4      634.04      581.68     14.62 o 
  11   3   4        1.48       37.94     14.22 o 
  13   3   4      286.66      384.26     20.34 o 
  15   3   4      143.37      117.06     14.52 o 
  17   3   4      531.43      478.52     24.19 o 
 -20   4   4     3996.97     4122.56     61.27 o 
 -18   4   4     2895.22     2714.29     56.96 o 
 -16   4   4     3287.19     3391.05     59.15 o 
 -14   4   4     8271.68     7264.11     62.45 o 
 -12   4   4     6883.29     6942.05     92.90 o 
 -10   4   4    24238.53    24069.44    394.34 o 
  -8   4   4    26203.27    26397.53    317.78 o 
  -6   4   4    19581.22    19463.01    295.80 o 
  -4   4   4    34211.28    33322.67    302.58 o 
  -2   4   4    12589.68    12162.41     68.81 o 
   0   4   4    35205.16    35387.46    288.23 o 
   2   4   4     9764.13    10121.06     90.74 o 
   4   4   4    25968.27    25745.79    369.17 o 
   6   4   4     2432.43     1986.21     41.51 o 
   8   4   4    16096.17    14798.56    252.44 o 
  10   4   4     9726.00     9829.69     82.50 o 
  12   4   4     6326.41     6177.76     80.71 o 
  14   4   4     3374.34     3590.36     58.01 o 
  16   4   4     1791.59     1786.53     36.76 o 
  18   4   4     1505.99     1462.27     45.35 o 
 -21   5   4      597.50      564.79     31.84 o 
 -19   5   4     1123.85     1099.67     32.67 o 
 -17   5   4      571.49      529.27     26.00 o 
 -15   5   4      126.81       82.45     14.58 o 
 -13   5   4     2242.78     2190.99     32.86 o 
 -11   5   4     1493.50     1289.57     25.78 o 
  -9   5   4       89.63       89.68      8.22 o 
  -7   5   4      164.53      221.57      9.54 o 
  -5   5   4     1336.00     1329.60     25.69 o 
  -3   5   4      877.49      844.16     12.84 o 
  -1   5   4    11484.95    12727.91     89.89 o 
   1   5   4       45.31       94.48      6.29 o 
   3   5   4     4932.24     5580.82     46.35 o 
   5   5   4        3.90       26.45      5.50 o 
   7   5   4     1771.40     1931.85     34.25 o 
   9   5   4     1949.31     1928.03     25.81 o 
  11   5   4       12.37       12.05      8.01 o 
  13   5   4     1175.10     1118.48     30.20 o 
  15   5   4      354.67      293.48     18.84 o 
  17   5   4      194.20      190.90     13.23 o 
 -20   6   4     3060.04     3170.23     92.90 o 
 -18   6   4     7365.98     6770.87     90.77 o 
 -16   6   4    15104.13    16104.88    241.21 o 
 -14   6   4     8464.89     7622.94    100.87 o 
 -12   6   4    36485.23    35775.36    279.52 o 
 -10   6   4    59236.69    59290.34    613.90 o 
  -8   6   4    22478.16    21317.42    276.04 o 
  -6   6   4    58900.20    57859.23    276.74 o 
  -4   6   4   127285.01   135955.03    442.64 o 
  -2   6   4   193623.50   200802.88   1550.19 o 
   0   6   4    76608.54    80323.05    507.29 o 
   2   6   4    67743.23    71416.93    706.51 o 
   4   6   4    78673.10    86106.60    889.61 o 
   6   6   4    28565.07    27008.92    219.94 o 
   8   6   4    27240.33    25498.00    154.83 o 
  10   6   4    27599.38    26421.00    167.60 o 
  12   6   4    15442.72    16499.91    178.54 o 
  14   6   4     9362.87    10193.41    168.02 o 
  16   6   4    14884.59    14843.44    171.17 o 
 -19   7   4      714.65      700.09     30.17 o 
 -17   7   4     1402.04     1645.33     39.85 o 
 -15   7   4       82.15      104.66     14.09 o 
 -13   7   4     1642.36     1467.20     28.00 o 
 -11   7   4      202.41      227.18     10.99 o 
  -9   7   4     1986.23     2352.60     35.93 o 
  -7   7   4     9281.55     9930.64    126.25 o 
  -5   7   4     3724.11     4765.70     53.85 o 
  -3   7   4     1525.63     2150.68     24.96 o 
  -1   7   4     1549.01     1644.77     23.19 o 
   1   7   4     1361.04     1238.88     16.72 o 
   3   7   4     4118.19     4589.77     39.92 o 
   5   7   4     1996.24     1825.12     34.69 o 
   7   7   4     1753.25     1729.64     26.62 o 
   9   7   4      579.06      632.32     16.99 o 
  11   7   4       47.79       69.88     11.66 o 
  13   7   4      334.54      301.18     18.15 o 
  15   7   4       11.01       18.13      9.82 o 
  17   7   4       28.55        8.12     10.25 o 
 -20   8   4     2028.96     1917.81     55.87 o 
 -18   8   4     1050.17     1103.28     39.10 o 
 -16   8   4     3511.36     3244.89     75.23 o 
 -14   8   4      300.01      366.06     19.25 o 
 -12   8   4      196.27      170.84     12.50 o 
 -10   8   4     2166.82     2399.59     34.43 o 
  -8   8   4     1025.71      510.26     17.53 o 
  -6   8   4    16626.66    17462.07    170.07 o 
  -4   8   4    34501.41    35212.29    347.73 o 
  -2   8   4     3830.36     3650.27     36.82 o 
   0   8   4     3938.31     3916.73     61.89 o 
   2   8   4     6668.06     7556.07     56.16 o 
   4   8   4     8657.00     8639.17     67.79 o 
   6   8   4    14324.13    14665.04    167.09 o 
   8   8   4    14397.33    13699.43    132.16 o 
  10   8   4     7072.87     6885.29     73.85 o 
  12   8   4      100.11      108.48     13.58 o 
  14   8   4      882.75      771.72     25.82 o 
  16   8   4      408.60      490.38     21.17 o 
 -19   9   4      124.54      123.01     14.64 o 
 -17   9   4     1216.96     1103.48     31.77 o 
 -15   9   4      160.49      173.63     15.63 o 
 -13   9   4        8.10       50.95     11.31 o 
 -11   9   4        6.37       28.70      7.88 o 
  -9   9   4     1011.41     1026.70     19.22 o 
  -7   9   4      332.48      376.46     15.37 o 
  -5   9   4     1251.98     1202.03     21.39 o 
  -3   9   4    12696.31    13627.58    152.04 o 
  -1   9   4    17069.11    17711.35    159.29 o 
   1   9   4      281.54      594.20     15.25 o 
   3   9   4     1028.20      932.81     20.31 o 
   5   9   4       14.79       32.90      8.32 o 
   7   9   4      858.95      812.11     20.27 o 
   9   9   4        2.45        0.25     11.54 o 
  11   9   4      465.64      471.94     25.78 o 
  13   9   4        3.14        8.18     10.55 o 
  15   9   4     1271.37     1132.24     29.09 o 
 -18  10   4    11814.93    11996.68    205.31 o 
 -16  10   4     5524.45     5944.96     96.32 o 
 -14  10   4     8242.28     8077.91     91.43 o 
 -12  10   4    17982.96    16887.06    132.03 o 
 -10  10   4     5201.16     4999.18     69.30 o 
  -8  10   4     5187.29     4758.48     43.65 o 
  -6  10   4    22602.30    23575.21    117.97 o 
  -4  10   4     5114.53     4113.24     71.30 o 
  -2  10   4     9082.04     8907.00    113.22 o 
   0  10   4    15285.02    14019.80    184.57 o 
   2  10   4    30209.76    30125.32    340.89 o 
   4  10   4    21788.85    20091.34    184.53 o 
   6  10   4     1742.91     1638.12     26.52 o 
   8  10   4    14678.66    14266.21    270.27 o 
  10  10   4     6017.25     6453.86     86.73 o 
  12  10   4     5886.67     5923.44     79.38 o 
  14  10   4     5723.24     5764.06    100.99 o 
  16  10   4     4545.87     4567.24     66.92 o 
 -17  11   4       11.22        6.37      9.26 o 
 -15  11   4       33.15        1.63     10.02 o 
 -13  11   4       33.86        7.98     10.41 o 
 -11  11   4     1916.03     2159.17     41.92 o 
  -9  11   4     1769.90     1707.77     27.78 o 
  -7  11   4       18.18       36.38      7.27 o 
  -5  11   4       89.22       61.50      8.24 o 
  -3  11   4     4680.73     4643.74     70.52 o 
  -1  11   4      553.44      414.62     13.67 o 
   1  11   4       35.74       23.00      6.08 o 
   3  11   4      312.93      323.11     12.61 o 
   5  11   4     2812.85     2540.35     35.85 o 
   7  11   4     1225.10     1186.25     33.15 o 
   9  11   4      852.55      835.76     34.13 o 
  11  11   4       66.91       72.57     14.90 o 
  13  11   4       14.14       27.93     10.67 o 
  15  11   4      718.32      667.41     26.10 o 
 -18  12   4     6405.81     6202.74    145.53 o 
 -16  12   4     5863.87     6036.89    120.24 o 
 -14  12   4    10746.93    10831.96     87.40 o 
 -12  12   4    11836.78    11533.18     96.30 o 
 -10  12   4    16917.41    16521.86    197.96 o 
  -8  12   4    18517.36    17686.08    181.04 o 
  -6  12   4    24356.60    23176.47    208.64 o 
  -4  12   4    29426.33    28355.43    288.70 o 
  -2  12   4    30650.88    27137.66    291.07 o 
   0  12   4    45457.88    46096.14    507.93 o 
   2  12   4    21443.60    20495.71    154.91 o 
   4  12   4    26864.76    27758.63    235.60 o 
   6  12   4    25959.08    24989.42    183.25 o 
   8  12   4    19383.27    20390.76    328.02 o 
  10  12   4    11400.30    11652.30    209.44 o 
  12  12   4     8054.91     8737.13    109.38 o 
  14  12   4     9624.21     9794.58     87.80 o 
 -17  13   4        5.74        3.00      8.97 o 
 -15  13   4       43.11       15.92      9.34 o 
 -13  13   4       14.69       49.24     12.71 o 
 -11  13   4        8.59       20.79     11.64 o 
  -9  13   4       15.76       30.43     12.39 o 
  -7  13   4      110.44      206.26     18.11 o 
  -5  13   4     1581.26     1276.83     26.84 o 
  -3  13   4     1190.38      958.12     20.85 o 
  -1  13   4       20.87       57.45      9.63 o 
   1  13   4     4495.72     4251.50     51.98 o 
   3  13   4     2577.85     2791.29     39.78 o 
   5  13   4     1019.53     1052.23     32.49 o 
   7  13   4       33.20       47.87     12.86 o 
   9  13   4     1415.76     1329.09     39.02 o 
  11  13   4       53.56       53.79     13.31 o 
  13  13   4        0.35       12.37      9.33 o 
 -16  14   4      261.67      252.14     26.18 o 
 -14  14   4       26.10       59.41     12.32 o 
 -12  14   4      723.12      549.56     26.93 o 
 -10  14   4       64.60       80.12     15.22 o 
  -8  14   4      109.94       87.60     14.97 o 
  -6  14   4     1302.77     1478.95     40.09 o 
  -4  14   4      466.78      357.37     18.62 o 
  -2  14   4     3952.71     3976.08     60.48 o 
   0  14   4     2656.81     2541.52     56.84 o 
   2  14   4      304.74      601.62     32.96 o 
   4  14   4     4240.33     4629.49     69.51 o 
   6  14   4      409.78      451.98     23.84 o 
   8  14   4      248.22      260.37     21.01 o 
  10  14   4      166.16      139.64     16.50 o 
  12  14   4      226.33      250.85     18.10 o 
 -15  15   4        0.52       -0.25      9.32 o 
 -13  15   4      113.75       83.12     13.12 o 
 -11  15   4       19.56       46.49     13.46 o 
  -9  15   4       55.07       47.31     13.60 o 
  -7  15   4     1618.53     1684.56     46.24 o 
  -5  15   4        2.96       21.21     12.22 o 
  -3  15   4     2060.64     2020.89     49.65 o 
  -1  15   4      639.57      610.50     36.63 o 
   1  15   4     1815.49     1739.67     54.72 o 
   3  15   4      335.93      387.39     30.16 o 
   5  15   4     1980.84     2009.46     46.16 o 
   7  15   4     4999.40     4882.98     83.43 o 
   9  15   4     2526.79     2562.26     60.16 o 
  11  15   4      856.30      719.32     28.05 o 
 -14  16   4     5948.23     5495.17     82.17 o 
 -12  16   4     9282.66     9597.56     96.97 o 
 -10  16   4    26269.57    26122.54    443.90 o 
  -8  16   4    23906.36    22648.12    246.22 o 
  -6  16   4    12541.33    13256.56    149.75 o 
  -4  16   4    17448.24    17954.85    148.78 o 
  -2  16   4    16810.11    16725.47    240.58 o 
   0  16   4      581.34      545.56     33.79 o 
   2  16   4     3558.61     3482.92    106.63 o 
   4  16   4    13754.35    13295.63    353.66 o 
   6  16   4     9132.07     8989.56    242.96 o 
   8  16   4    11660.44    11577.78    150.00 o 
  10  16   4    10672.24    10257.18    440.87 o 
 -13  17   4      281.12      319.32     17.22 o 
 -11  17   4       18.89       35.11     11.62 o 
  -9  17   4      148.06      184.20     17.61 o 
  -7  17   4      948.95      839.96     33.42 o 
  -5  17   4     2414.39     2619.60     62.52 o 
  -3  17   4     6662.56     6536.90     89.14 o 
  -1  17   4     1516.77     1574.59     53.69 o 
   1  17   4     2912.21     3002.65     73.04 o 
   3  17   4      575.32      597.74     35.04 o 
   5  17   4      171.48      117.07     16.80 o 
   7  17   4       31.62       57.85     14.61 o 
   9  17   4      361.13      328.27     20.64 o 
 -12  18   4     6229.08     6284.72     76.01 o 
 -10  18   4     8404.08     8635.14     83.46 o 
  -8  18   4    12334.47    12314.04    212.15 o 
  -6  18   4    10002.66    11096.84    375.66 o 
  -4  18   4    13003.41    13081.02    169.61 o 
  -2  18   4    15092.19    15387.49    359.22 o 
   0  18   4     6766.45     6285.45    101.77 o 
   2  18   4    14728.52    14732.17    292.52 o 
   4  18   4    16677.08    16388.07    441.74 o 
   6  18   4     8353.00     8614.54    585.96 o 
   8  18   4     9220.54     8351.86    158.60 o 
  -9  19   4      350.32      349.33     21.74 o 
  -7  19   4      279.06      300.98     23.79 o 
  -5  19   4      425.34      457.24     30.96 o 
  -3  19   4      759.78      919.78     45.12 o 
  -1  19   4      766.84      747.15     37.69 o 
   1  19   4      311.99      246.85     23.77 o 
   3  19   4      366.89      380.68     26.53 o 
   5  19   4      103.22      138.96     23.28 o 
   7  19   4       10.58       26.26     15.87 o 
  -8  20   4       89.43       99.29     18.85 o 
  -6  20   4      281.07      430.41     27.77 o 
  -4  20   4      275.37      205.15     25.10 o 
  -2  20   4        3.48       39.16     18.30 o 
   0  20   4       37.62       32.98     14.84 o 
   2  20   4       40.12       44.70     18.94 o 
   4  20   4       44.47       32.26     17.93 o 
  -5  21   4       16.00       13.08     27.08 o 
  -3  21   4       10.98       20.48     16.69 o 
  -1  21   4        3.16       11.61     20.85 o 
   1  21   4      695.74      865.06     75.27 o 
 -21   1   5      503.59      399.50     31.71 o 
 -19   1   5      313.65      153.81     14.24 o 
 -17   1   5       23.05       36.01     11.16 o 
 -15   1   5      144.89      162.48     16.60 o 
 -13   1   5     2789.18     2973.73     39.52 o 
 -11   1   5      519.89      551.70     22.29 o 
  -9   1   5      341.54      185.20      9.35 o 
  -7   1   5    11109.85    11833.47    134.76 o 
  -5   1   5     6691.28     6144.87     59.20 o 
  -3   1   5     2680.09     2443.89     41.52 o 
  -1   1   5      605.17      979.47     12.57 o 
   1   1   5    77336.66    85890.48    732.73 o 
   3   1   5      141.24      104.62      6.15 o 
   5   1   5     8735.29     8268.00    105.96 o 
   7   1   5     1495.71     1615.11     61.61 o 
   9   1   5     3740.29     3881.99     65.62 o 
  11   1   5     1169.77     1088.51     26.69 o 
  13   1   5       52.47       52.83     12.14 o 
  15   1   5       94.84      114.41     13.26 o 
  17   1   5      587.82      588.95     28.23 o 
 -20   2   5    11049.12    11105.17    186.07 o 
 -18   2   5     9528.34     9193.13     84.50 o 
 -16   2   5    22649.65    22793.46    355.00 o 
 -14   2   5    16614.96    14074.06    288.40 o 
 -12   2   5    23818.30    23462.99    218.78 o 
 -10   2   5    56256.05    57668.56    590.67 o 
  -8   2   5    75915.67    78215.90    672.66 o 
  -6   2   5    46547.57    45976.04    400.15 o 
  -4   2   5    43923.16    44467.61    764.79 o 
  -2   2   5    29451.91    26899.23    420.74 o 
   0   2   5    53714.78    53325.07    506.72 o 
   2   2   5    41290.02    41043.55    316.86 o 
   4   2   5    85073.86    83658.52    610.30 o 
   6   2   5    27887.76    29138.66    325.34 o 
   8   2   5    60169.11    58870.02    738.53 o 
  10   2   5    26967.36    26140.32    222.18 o 
  12   2   5    18438.32    17964.30    161.97 o 
  14   2   5     7005.91     6916.48     84.01 o 
  16   2   5     4495.54     4497.72    117.89 o 
 -21   3   5        7.17        9.91     12.72 o 
 -19   3   5        0.23       11.55     10.93 o 
 -17   3   5      331.23      294.74     20.90 o 
 -15   3   5      306.26      245.41     22.52 o 
 -13   3   5      374.61      265.60     14.10 o 
 -11   3   5    10833.15    11271.01    109.42 o 
  -9   3   5      181.51      189.81     11.20 o 
  -7   3   5      938.86      843.01     34.75 o 
  -5   3   5     7678.00     8051.28    102.48 o 
  -3   3   5     1382.70     1546.75     17.66 o 
  -1   3   5     7493.99     7700.85     97.91 o 
   1   3   5     4675.34     4873.12     79.47 o 
   3   3   5     2811.86     3277.65     32.32 o 
   5   3   5    10893.20    11058.19    128.89 o 
   7   3   5      990.29     1001.71     32.35 o 
   9   3   5      285.06      254.46     10.72 o 
  11   3   5       91.33      108.95     13.72 o 
  13   3   5      347.69      358.01     19.25 o 
  15   3   5       90.12      106.74     13.36 o 
  17   3   5      257.89      217.65     15.88 o 
 -20   4   5     5040.08     5414.84    112.98 o 
 -18   4   5    12646.61    12558.54    119.55 o 
 -16   4   5    14088.33    14085.75    137.72 o 
 -14   4   5    18396.90    16882.19    161.92 o 
 -12   4   5    10883.41    10226.43    114.18 o 
 -10   4   5    33768.66    33982.18    173.92 o 
  -8   4   5    50776.16    51793.54    403.35 o 
  -6   4   5    29919.76    28357.24    310.94 o 
  -4   4   5    30293.67    29412.92    258.48 o 
  -2   4   5    98466.01   101494.54    662.47 o 
   0   4   5    43709.57    43268.20    503.87 o 
   2   4   5    67957.35    68377.73    631.24 o 
   4   4   5    44653.83    43810.99    424.87 o 
   6   4   5     8310.21     7260.44    124.87 o 
   8   4   5    15377.70    14124.50    173.36 o 
  10   4   5    13156.10    12169.30     91.45 o 
  12   4   5    15838.48    15296.01    153.62 o 
  14   4   5    12488.69    12743.32     98.08 o 
  16   4   5     4234.88     3973.12     59.92 o 
 -21   5   5       77.94       38.94     15.04 o 
 -19   5   5        9.12       11.24     10.52 o 
 -17   5   5       81.73      125.48     17.84 o 
 -15   5   5     1410.39     1577.50     47.37 o 
 -13   5   5      110.91      100.41     10.32 o 
 -11   5   5       33.02       47.02      8.54 o 
  -9   5   5      442.71      426.97     14.08 o 
  -7   5   5    12077.92    13019.79     88.90 o 
  -5   5   5     2023.47     2241.83     29.75 o 
  -3   5   5     7625.61     8889.24     98.26 o 
  -1   5   5     7643.78     8034.77     90.70 o 
   1   5   5    20138.55    23758.04    251.02 o 
   3   5   5    10244.87    10994.08    148.29 o 
   5   5   5     6496.91     7076.98    119.01 o 
   7   5   5     3969.59     4159.16     54.56 o 
   9   5   5     1822.55     1671.06     25.51 o 
  11   5   5      166.89      168.62     13.92 o 
  13   5   5       29.00       23.19      9.56 o 
  15   5   5        1.82        0.67      9.01 o 
  17   5   5      606.00      588.17     31.34 o 
 -20   6   5       12.92       30.97     11.49 o 
 -18   6   5      773.18      805.77     32.83 o 
 -16   6   5     1603.36     1992.85     51.65 o 
 -14   6   5      169.30      172.86     16.08 o 
 -12   6   5      917.63      773.44     19.30 o 
 -10   6   5     8519.78     7766.42    110.99 o 
  -8   6   5      579.51      771.62     24.12 o 
  -6   6   5      127.54      149.09      8.83 o 
  -4   6   5     4662.95     5173.16     39.14 o 
  -2   6   5    12656.54    12589.39    114.89 o 
   0   6   5      169.11      208.54     11.30 o 
   2   6   5    10026.41    10353.87     94.76 o 
   4   6   5    10159.93    10494.62    127.49 o 
   6   6   5     4697.29     4910.95     53.05 o 
   8   6   5       14.05       51.43     11.81 o 
  10   6   5      543.92      615.37     22.80 o 
  12   6   5     2018.37     1976.57     36.87 o 
  14   6   5        8.89       33.81     10.43 o 
  16   6   5        9.06       14.87      9.21 o 
 -19   7   5      787.81      761.55     31.07 o 
 -17   7   5      857.43     1038.05     40.45 o 
 -15   7   5     1538.67     1496.65     39.08 o 
 -13   7   5      752.01      548.19     20.68 o 
 -11   7   5      254.74      203.84     18.94 o 
  -9   7   5    14697.46    14928.97    188.68 o 
  -7   7   5      161.30      183.87     11.32 o 
  -5   7   5     2537.45     2803.34     30.81 o 
  -3   7   5     2133.34     2760.50     46.28 o 
  -1   7   5      121.23       57.32      5.43 o 
   1   7   5     8377.83     9246.88    100.63 o 
   3   7   5      305.52      293.60     12.62 o 
   5   7   5     1467.64     1495.26     39.78 o 
   7   7   5      638.22      616.56     17.83 o 
   9   7   5      728.15      712.81     20.61 o 
  11   7   5      517.61      467.66     20.45 o 
  13   7   5      200.43      231.63     15.89 o 
  15   7   5     2221.02     2129.91     38.43 o 
 -20   8   5     7670.33     7292.94    109.29 o 
 -18   8   5     6805.71     6814.71     82.24 o 
 -16   8   5    11078.51    12024.33    177.59 o 
 -14   8   5    10903.34    10189.76    133.45 o 
 -12   8   5    32501.93    30783.17    228.71 o 
 -10   8   5    21049.01    19161.56    196.34 o 
  -8   8   5    25501.71    23772.58    215.17 o 
  -6   8   5    25552.99    25207.97    203.50 o 
  -4   8   5    42005.48    41552.60    282.86 o 
  -2   8   5    94241.91    95840.03    915.92 o 
   0   8   5    58304.19    53530.22   2348.92 o 
   2   8   5    48210.14    49352.48    256.70 o 
   4   8   5    30661.93    30382.85    365.15 o 
   6   8   5    30709.33    29634.80    299.00 o 
   8   8   5    25945.09    24598.51    263.95 o 
  10   8   5     7760.43     7908.74    118.17 o 
  12   8   5    15486.61    15886.42    181.59 o 
  14   8   5    16901.79    17044.73    215.49 o 
  16   8   5    10949.12    10350.81    107.02 o 
 -19   9   5      750.69      525.68     24.46 o 
 -17   9   5      147.78      203.60     15.61 o 
 -15   9   5       90.79      186.65     16.41 o 
 -13   9   5     3300.80     2593.24     48.28 o 
 -11   9   5       12.43       60.66      8.51 o 
  -9   9   5       67.31      102.65      8.82 o 
  -7   9   5       19.10       19.59      9.03 o 
  -5   9   5      348.71      477.95     16.76 o 
  -3   9   5      366.97      382.70     32.31 o 
  -1   9   5     9539.49     9542.07     94.13 o 
   1   9   5    10935.80    11514.33    104.55 o 
   3   9   5      409.67      447.89     28.88 o 
   5   9   5     2690.34     2839.26     41.05 o 
   7   9   5      351.78      363.32     29.90 o 
   9   9   5     1161.15     1017.31     32.29 o 
  11   9   5       74.31       65.74     12.21 o 
  13   9   5      641.68      721.93     29.43 o 
  15   9   5      890.80      856.54     25.58 o 
 -18  10   5     3479.10     3472.44     68.56 o 
 -16  10   5     9824.60    10224.55    120.96 o 
 -14  10   5    18303.02    18806.64    272.66 o 
 -12  10   5     8444.30     7511.81    126.34 o 
 -10  10   5    12951.09    12718.87    155.56 o 
  -8  10   5     8766.17     7968.93     73.64 o 
  -6  10   5    12486.44    11982.95     67.30 o 
  -4  10   5    17144.42    16084.80    294.50 o 
  -2  10   5    19160.85    17791.79     97.65 o 
   0  10   5    40435.39    40533.21    362.38 o 
   2  10   5    18342.72    17752.28    197.75 o 
   4  10   5    22118.75    21135.20    201.00 o 
   6  10   5    10277.86     9611.95    135.27 o 
   8  10   5    11418.11    11442.23    188.39 o 
  10  10   5     4532.15     4489.81     70.19 o 
  12  10   5     5534.61     5769.50    131.44 o 
  14  10   5     9356.74     9270.43    128.63 o 
 -17  11   5     2267.48     2247.62     37.18 o 
 -15  11   5        7.38       10.47     10.15 o 
 -13  11   5      101.98       56.30     12.56 o 
 -11  11   5        6.42       43.63     12.58 o 
  -9  11   5     2200.87     2556.92     33.35 o 
  -7  11   5       13.26       10.74      6.74 o 
  -5  11   5     1838.16     1533.53     23.65 o 
  -3  11   5       56.19       41.49      7.57 o 
  -1  11   5     2126.06     2053.05     29.27 o 
   1  11   5      154.19      253.39     12.96 o 
   3  11   5      100.30       79.93      9.17 o 
   5  11   5       93.47       58.50     10.47 o 
   7  11   5      262.54      299.81     21.65 o 
   9  11   5       70.85       50.64     14.07 o 
  11  11   5      211.41      229.15     20.87 o 
  13  11   5       35.85       27.12     10.60 o 
 -18  12   5      161.66      151.59     27.36 o 
 -16  12   5     1170.95     1048.19     26.74 o 
 -14  12   5     2283.70     2324.20     40.71 o 
 -12  12   5      477.05      569.13     26.27 o 
 -10  12   5       65.35       74.75     13.96 o 
  -8  12   5     4648.24     4362.76     79.71 o 
  -6  12   5    18299.15    17370.97    158.38 o 
  -4  12   5     3274.48     3197.00     36.98 o 
  -2  12   5     1404.78     1589.76     28.82 o 
   0  12   5    15354.37    15155.19    124.54 o 
   2  12   5     4683.15     4413.66     45.24 o 
   4  12   5     3305.91     3313.71     42.14 o 
   6  12   5       86.26      142.48     17.56 o 
   8  12   5     2351.93     2415.63     62.17 o 
  10  12   5      327.54      409.17     26.70 o 
  12  12   5       40.69       40.90     12.00 o 
  14  12   5       34.33       52.19      9.94 o 
 -17  13   5       90.67       45.48     10.93 o 
 -15  13   5       20.02       -0.10      9.83 o 
 -13  13   5     1252.54     1039.68     31.15 o 
 -11  13   5     1623.50     1911.77     48.46 o 
  -9  13   5      605.39      360.00     21.32 o 
  -7  13   5      231.55      236.73     18.81 o 
  -5  13   5       97.94       81.92     10.10 o 
  -3  13   5      960.00      914.72     20.90 o 
  -1  13   5       21.23       57.87     10.32 o 
   1  13   5     4710.92     4507.84     54.26 o 
   3  13   5      555.15      548.68     24.89 o 
   5  13   5     7637.00     7703.15     83.28 o 
   7  13   5      167.55      121.72     17.04 o 
   9  13   5      436.60      546.90     32.76 o 
  11  13   5      468.42      456.43     25.39 o 
  13  13   5      755.60      747.24     33.39 o 
 -16  14   5    12123.03    11992.72    301.59 o 
 -14  14   5    13330.58    13077.14    197.00 o 
 -12  14   5    12576.81    13575.17    126.04 o 
 -10  14   5    14771.34    14811.46    235.41 o 
  -8  14   5    10750.25    11178.58    119.76 o 
  -6  14   5    21423.57    21225.28    210.09 o 
  -4  14   5    24462.57    24550.19    230.50 o 
  -2  14   5    24813.86    23157.78    445.37 o 
   0  14   5    15368.20    15125.09    159.79 o 
   2  14   5     5514.21     5318.02    142.73 o 
   4  14   5    33587.28    34438.17    345.04 o 
   6  14   5    44123.98    43409.18    393.10 o 
   8  14   5    24623.34    26953.11    617.82 o 
  10  14   5    17817.66    18312.72    482.62 o 
  12  14   5    13039.59    13488.74    206.72 o 
 -15  15   5      305.51      221.73     16.12 o 
 -13  15   5      197.85      349.52     19.71 o 
 -11  15   5      378.61      494.18     25.15 o 
  -9  15   5       14.40       17.92     12.15 o 
  -7  15   5      288.26      150.35     16.91 o 
  -5  15   5       85.46      166.60     17.36 o 
  -3  15   5     1771.26     1364.20     59.02 o 
  -1  15   5      548.57      532.71     34.87 o 
   1  15   5       10.14        9.24     14.33 o 
   3  15   5       85.29       59.49     15.90 o 
   5  15   5     3269.47     3082.76     56.93 o 
   7  15   5     1664.57     1706.14     41.68 o 
   9  15   5      848.60      881.91     32.54 o 
  11  15   5     1851.87     1862.05     58.94 o 
 -14  16   5     3748.59     3776.96     54.14 o 
 -12  16   5     5144.94     5122.85     75.49 o 
 -10  16   5     2407.28     2726.88     55.23 o 
  -8  16   5     6799.32     6204.39     79.43 o 
  -6  16   5    10850.47    11588.22    111.87 o 
  -4  16   5     8034.25     7377.02    118.69 o 
  -2  16   5     6547.98     7516.72    155.83 o 
   0  16   5     8182.13     7596.37    133.31 o 
   2  16   5    12167.69    13518.52    377.10 o 
   4  16   5     3897.41     3475.75     61.03 o 
   6  16   5     3905.41     4384.11     90.69 o 
   8  16   5     1292.73     1295.24     43.27 o 
  10  16   5     1393.16     1522.32     91.82 o 
 -13  17   5        1.71        5.64      9.45 o 
 -11  17   5        2.14        4.88      9.37 o 
  -9  17   5      785.11      474.00     23.47 o 
  -7  17   5      920.92      788.89     33.96 o 
  -5  17   5      198.19      172.05     22.22 o 
  -3  17   5        1.28       19.95     16.38 o 
  -1  17   5       97.74      170.45     22.08 o 
   1  17   5     1082.90     1022.03     43.74 o 
   3  17   5        0.41        3.44     12.85 o 
   5  17   5       34.63       33.92     13.75 o 
   7  17   5      726.20      622.12     29.36 o 
   9  17   5      128.93      137.17     15.91 o 
 -12  18   5     4146.62     3917.72     85.59 o 
 -10  18   5     4929.61     4664.36     61.89 o 
  -8  18   5     4787.50     4708.79    104.42 o 
  -6  18   5     3565.42     4185.79    147.14 o 
  -4  18   5     2282.16     2263.00     62.14 o 
  -2  18   5     5573.68     6180.31     99.22 o 
   0  18   5     6499.00     5902.80    156.74 o 
   2  18   5     3210.46     3367.64     82.87 o 
   4  18   5     2416.80     2259.47     77.05 o 
   6  18   5     1295.67     1363.34    114.83 o 
   8  18   5      146.50      126.57     25.66 o 
  -9  19   5      448.85      455.94     22.26 o 
  -7  19   5      284.69      256.25     22.16 o 
  -5  19   5     1343.54     1331.43     49.13 o 
  -3  19   5       23.32       42.59     15.98 o 
  -1  19   5      176.75      168.06     21.73 o 
   1  19   5     1876.51     1720.94     63.84 o 
   3  19   5      157.26      141.73     19.03 o 
   5  19   5      129.28      106.32     29.70 o 
  -8  20   5     8808.09     8693.23    181.59 o 
  -6  20   5    13453.38    14034.36    619.56 o 
  -4  20   5    12780.57    13807.88    641.37 o 
  -2  20   5    16189.84    16509.03    506.71 o 
   0  20   5    16875.36    16572.45    469.47 o 
   2  20   5    11937.05    12683.08    147.67 o 
   4  20   5    11257.82    11700.87    229.37 o 
  -3  21   5     1173.66     1158.12     82.04 o 
 -20   0   6    18688.54    18076.23    201.62 o 
 -18   0   6     7049.12     6908.79    114.21 o 
 -16   0   6    18558.24    19752.49    424.86 o 
 -14   0   6    45752.32    43514.64    919.59 o 
 -12   0   6    76444.23    79007.34    615.91 o 
 -10   0   6     9234.50     7490.77    251.54 o 
  -8   0   6     4393.50     3327.60     77.02 o 
  -6   0   6    13927.41    12065.36    126.20 o 
  -4   0   6     1626.07     1634.96     41.87 o 
  -2   0   6    14937.74    13865.39    173.25 o 
   0   0   6   149112.25   156326.72    838.62 o 
   2   0   6    55791.70    57709.84    663.52 o 
   4   0   6    16906.84    16457.54    210.09 o 
   6   0   6    32123.66    32897.48    333.94 o 
   8   0   6   132621.83   138103.45   1460.29 o 
  10   0   6    57578.89    55606.14    301.40 o 
  12   0   6     4576.02     4221.78     87.04 o 
  14   0   6     6149.58     6060.95    103.71 o 
  16   0   6     9030.72     9473.28    135.17 o 
 -21   1   6       60.52       50.74     14.36 o 
 -19   1   6       68.15       48.03     13.53 o 
 -17   1   6      987.02      820.46     34.38 o 
 -15   1   6      164.58       92.20     15.43 o 
 -13   1   6        4.92        9.76      7.68 o 
 -11   1   6     5050.03     5195.71    165.63 o 
  -9   1   6     6454.76     6244.79     84.42 o 
  -7   1   6     2061.98     2275.29     33.49 o 
  -5   1   6      451.61      334.24      9.31 o 
  -3   1   6     3032.15     3091.66     55.93 o 
  -1   1   6     9384.06     9407.60    148.42 o 
   1   1   6    10080.97    10692.39    140.68 o 
   3   1   6     4160.60     4536.81     58.59 o 
   5   1   6       35.11       69.21      6.76 o 
   7   1   6      486.75      395.49     14.73 o 
   9   1   6       24.07       37.21      8.75 o 
  11   1   6        9.19       -2.08      9.71 o 
  13   1   6      460.76      412.46     21.55 o 
  15   1   6       89.74      112.02     12.52 o 
  17   1   6      216.03      197.60     22.32 o 
 -20   2   6     1395.12     1436.97     41.65 o 
 -18   2   6      886.83      882.68     34.70 o 
 -16   2   6      638.90      705.05     41.26 o 
 -14   2   6     1469.25     1546.84     55.60 o 
 -12   2   6     1093.00     1014.56     43.77 o 
 -10   2   6    47799.74    48536.54    391.42 o 
  -8   2   6    24882.96    25702.79    383.42 o 
  -6   2   6     2631.49     2873.23     65.38 o 
  -4   2   6     1139.66     1220.24     22.05 o 
  -2   2   6    45337.52    45924.12    383.21 o 
   0   2   6     7365.93     7177.94    112.28 o 
   2   2   6     5925.01     5942.48     97.78 o 
   4   2   6     8036.65     7458.83     69.47 o 
   6   2   6    10860.55    10547.79    154.84 o 
   8   2   6     5231.84     4636.83     43.84 o 
  10   2   6      460.33      410.14     20.82 o 
  12   2   6     1881.37     1839.07     38.09 o 
  14   2   6      497.56      478.91     22.36 o 
  16   2   6     4840.30     4461.83     96.32 o 
 -21   3   6        1.30       18.24     12.49 o 
 -19   3   6       76.22       74.56     15.63 o 
 -17   3   6      145.43       72.22     14.47 o 
 -15   3   6      282.82      441.56     27.88 o 
 -13   3   6      208.98      192.19     13.63 o 
 -11   3   6     9368.37     9269.02    165.80 o 
  -9   3   6     1865.92     1843.05     33.51 o 
  -7   3   6     9158.50    10096.34     99.15 o 
  -5   3   6     3993.11     4063.53     59.55 o 
  -3   3   6     3445.81     4128.27     56.41 o 
  -1   3   6    20506.88    22256.89    210.68 o 
   1   3   6     3406.05     3847.04     47.88 o 
   3   3   6     1747.70     1524.00     34.31 o 
   5   3   6     1071.47      979.46     23.39 o 
   7   3   6     2694.84     3017.06     35.54 o 
   9   3   6     1080.64     1005.77     20.49 o 
  11   3   6      981.75      862.73     26.72 o 
  13   3   6     1596.98     1425.23     33.11 o 
  15   3   6      251.60      276.43     18.42 o 
 -20   4   6     2260.63     2210.12     49.10 o 
 -18   4   6     6830.94     7223.02     90.65 o 
 -16   4   6     7706.88     8349.80    127.69 o 
 -14   4   6    14816.21    14380.78    167.20 o 
 -12   4   6    23124.65    22733.03    209.81 o 
 -10   4   6    22336.46    22083.07    306.36 o 
  -8   4   6     4929.34     5085.03     71.84 o 
  -6   4   6    62229.53    63087.41   1045.16 o 
  -4   4   6    22053.65    21246.41    158.57 o 
  -2   4   6    28290.47    27898.76    193.71 o 
   0   4   6    21336.41    19918.34    180.64 o 
   2   4   6    21998.80    23114.59    225.73 o 
   4   4   6    29880.43    28699.61    421.80 o 
   6   4   6     5619.25     5584.13    130.70 o 
   8   4   6     5865.51     5367.93     69.72 o 
  10   4   6     5710.60     5579.27     70.17 o 
  12   4   6     8616.14     8199.83    122.41 o 
  14   4   6     4648.57     4735.31    104.50 o 
  16   4   6     1668.11     1545.50     35.68 o 
 -21   5   6      660.29      672.21     34.88 o 
 -19   5   6       97.49      138.92     16.10 o 
 -17   5   6     4903.19     5120.43     89.96 o 
 -15   5   6      587.69      693.10     32.83 o 
 -13   5   6      513.13      671.85     19.83 o 
 -11   5   6       66.71      131.08      9.91 o 
  -9   5   6      487.09      383.18     14.72 o 
  -7   5   6      153.11      116.45      8.38 o 
  -5   5   6     2382.49     2283.46     28.10 o 
  -3   5   6     2513.85     2504.13     41.30 o 
  -1   5   6      355.81      450.42     10.28 o 
   1   5   6      385.37      422.18     12.74 o 
   3   5   6       30.91      146.53     21.07 o 
   5   5   6     5417.88     5238.12    102.24 o 
   7   5   6      817.86      918.51     19.56 o 
   9   5   6      162.19      112.01     11.12 o 
  11   5   6     1987.19     1940.90     38.60 o 
  13   5   6      101.90       82.11     12.18 o 
  15   5   6       29.65       21.56     10.22 o 
 -20   6   6     8612.22     8903.62    146.79 o 
 -18   6   6    14509.58    15368.61    210.45 o 
 -16   6   6    10558.86    11183.50    167.08 o 
 -14   6   6    11966.04    10568.09     93.03 o 
 -12   6   6    14591.24    14234.51    128.08 o 
 -10   6   6    12003.93    10709.87     73.99 o 
  -8   6   6    35165.42    35041.20    205.49 o 
  -6   6   6    57043.43    60618.59    266.99 o 
  -4   6   6    57770.95    59538.57    742.27 o 
  -2   6   6    97070.62   100163.45   1091.03 o 
   0   6   6    49774.04    52417.51    764.82 o 
   2   6   6    69859.62    69958.49   1203.94 o 
   4   6   6    36785.84    35627.57    275.36 o 
   6   6   6    34326.18    33194.94    288.18 o 
   8   6   6    12072.18    11294.93    118.45 o 
  10   6   6    14662.83    14355.06    148.19 o 
  12   6   6    26768.50    26975.86    184.52 o 
  14   6   6    14251.79    14203.25    182.06 o 
  16   6   6     6817.70     6394.08    138.58 o 
 -19   7   6        1.57       21.57     11.25 o 
 -17   7   6     1027.54     1107.20     38.96 o 
 -15   7   6     1354.32     1197.34     31.09 o 
 -13   7   6      445.08      560.27     24.36 o 
 -11   7   6     2472.85     2658.09     33.73 o 
  -9   7   6     5934.55     5676.86     63.41 o 
  -7   7   6     2030.48     2261.20     32.68 o 
  -5   7   6     5044.56     4954.91     54.89 o 
  -3   7   6     1027.76     1116.18     20.85 o 
  -1   7   6      460.30      465.40     13.29 o 
   1   7   6    12375.76    13423.43    108.98 o 
   3   7   6     6634.67     6641.09     62.49 o 
   5   7   6      721.71      662.25     17.87 o 
   7   7   6        7.64       20.96      7.52 o 
   9   7   6      189.68      165.96     15.95 o 
  11   7   6        0.80        8.79      9.44 o 
  13   7   6      937.23      911.56     25.18 o 
  15   7   6        1.42        0.60      9.31 o 
 -20   8   6     1096.22     1007.67     40.54 o 
 -18   8   6     4605.24     4789.51     81.39 o 
 -16   8   6     8909.85     8775.11    139.46 o 
 -14   8   6     2766.88     2686.97     48.47 o 
 -12   8   6      248.60      199.95     14.63 o 
 -10   8   6      487.25      389.71     14.02 o 
  -8   8   6     3034.46     2618.69     32.79 o 
  -6   8   6     9919.72    11227.04    123.39 o 
  -4   8   6     5609.62     5806.67     59.32 o 
  -2   8   6     1376.26     1350.05     25.78 o 
   0   8   6      605.94      549.58     15.34 o 
   2   8   6       94.58      144.39     12.24 o 
   4   8   6     5335.21     5028.30     55.79 o 
   6   8   6     2621.13     2635.30     44.30 o 
   8   8   6     2584.44     2443.01     53.03 o 
  10   8   6     1634.53     1650.50     39.27 o 
  12   8   6      928.60      865.18     26.94 o 
  14   8   6      589.32      544.66     21.07 o 
 -19   9   6      347.92      423.25     20.77 o 
 -17   9   6      367.32      325.18     18.03 o 
 -15   9   6      258.38      246.11     17.93 o 
 -13   9   6     2213.13     2236.15     44.59 o 
 -11   9   6      197.85      162.49     11.27 o 
  -9   9   6      792.42     1018.21     20.69 o 
  -7   9   6     1126.43     1194.44     22.73 o 
  -5   9   6      350.66      349.44     15.44 o 
  -3   9   6       68.95       91.22     17.55 o 
  -1   9   6      314.34      353.09     23.19 o 
   1   9   6     2263.11     2417.01     38.80 o 
   3   9   6      431.58      583.22     16.00 o 
   5   9   6      231.20      355.94     14.63 o 
   7   9   6        9.20       18.21     11.79 o 
   9   9   6      246.98      181.10     16.77 o 
  11   9   6      306.84      374.70     20.17 o 
  13   9   6      388.29      325.60     18.08 o 
  15   9   6      472.35      377.74     40.61 o 
 -18  10   6     2474.36     2618.35     47.31 o 
 -16  10   6     4948.50     4775.69     56.79 o 
 -14  10   6    18422.20    17976.50    161.08 o 
 -12  10   6    20983.84    20931.48    218.26 o 
 -10  10   6    11964.97    11585.12    109.01 o 
  -8  10   6    35516.06    33712.96    282.49 o 
  -6  10   6    27305.10    25616.20    306.22 o 
  -4  10   6    13092.57    11079.06    109.27 o 
  -2  10   6    21846.32    20799.82    216.40 o 
   0  10   6    25284.29    22896.41    253.98 o 
   2  10   6    27953.23    27523.05    259.65 o 
   4  10   6     7086.77     6431.30     81.84 o 
   6  10   6    10439.41    10529.75    203.60 o 
   8  10   6    18719.88    19151.97    347.34 o 
  10  10   6     4921.12     5222.88     83.47 o 
  12  10   6     4012.70     4118.76     64.63 o 
  14  10   6     7919.77     7806.14    101.22 o 
 -17  11   6     1137.44      925.55     26.89 o 
 -15  11   6     1634.84     2038.15     39.66 o 
 -13  11   6     1038.22      734.13     27.75 o 
 -11  11   6       84.03      211.66     17.74 o 
  -9  11   6       36.65        8.69      8.96 o 
  -7  11   6      384.01      283.11     12.69 o 
  -5  11   6     1210.30     1199.00     21.79 o 
  -3  11   6     1104.56      933.04     21.34 o 
  -1  11   6       47.75       26.87      6.54 o 
   1  11   6      999.74     1010.61     20.65 o 
   3  11   6      694.57      681.71     19.91 o 
   5  11   6      286.04      279.80     20.94 o 
   7  11   6      464.96      515.36     26.59 o 
   9  11   6       22.25       34.70     13.27 o 
  11  11   6       94.39       70.14     14.15 o 
  13  11   6      520.22      519.31     21.70 o 
 -18  12   6     5958.54     5778.92    132.90 o 
 -16  12   6    11703.44    11660.31    164.47 o 
 -14  12   6    14687.75    13885.58    151.66 o 
 -12  12   6    16651.15    17326.84    280.47 o 
 -10  12   6    25440.32    26032.05    277.31 o 
  -8  12   6    17687.10    17963.68    138.17 o 
  -6  12   6    28450.60    26706.78    213.59 o 
  -4  12   6    25110.36    23393.23    215.03 o 
  -2  12   6    24724.63    21511.37    235.14 o 
   0  12   6    15834.26    15945.00    181.86 o 
   2  12   6    29355.51    26807.27    372.63 o 
   4  12   6    63941.15    65453.69    504.79 o 
   6  12   6    18346.76    18160.60    408.89 o 
   8  12   6    24322.21    26341.36    344.43 o 
  10  12   6    18413.20    18565.64    304.60 o 
  12  12   6     7868.45     8172.53    163.44 o 
 -17  13   6      282.54      236.95     21.87 o 
 -15  13   6      109.03      106.22     12.95 o 
 -13  13   6      957.57     1129.81     31.49 o 
 -11  13   6      198.51       64.16     13.11 o 
  -9  13   6       87.41       13.46     10.93 o 
  -7  13   6      798.12     1000.58     30.47 o 
  -5  13   6      338.53      158.71     14.46 o 
  -3  13   6        6.08       24.88      8.50 o 
  -1  13   6     2217.04     2215.80     46.89 o 
   1  13   6    12147.06    11957.17    242.22 o 
   3  13   6       95.34       78.46     14.30 o 
   5  13   6      193.07      180.68     18.81 o 
   7  13   6      896.79      973.38     33.31 o 
   9  13   6       37.51       48.40     12.87 o 
  11  13   6      570.05      608.93     25.90 o 
 -16  14   6      142.02      122.09     15.23 o 
 -14  14   6      889.43      890.61     30.28 o 
 -12  14   6     2004.10     1999.88     40.91 o 
 -10  14   6      349.41      515.51     24.13 o 
  -8  14   6     1693.09     1426.45     36.57 o 
  -6  14   6      109.70       69.20     13.08 o 
  -4  14   6     1062.39      822.65     31.08 o 
  -2  14   6      376.69      505.62     33.22 o 
   0  14   6      107.88       67.25     17.76 o 
   2  14   6     3373.37     3846.83     74.30 o 
   4  14   6     3612.62     3363.77     54.95 o 
   6  14   6      738.09      916.00     33.78 o 
   8  14   6       73.48      138.95     14.98 o 
  10  14   6      132.30      148.56     15.93 o 
  12  14   6       77.51       48.06     18.80 o 
 -15  15   6       19.05       19.23      8.93 o 
 -13  15   6        4.64        7.92      9.32 o 
 -11  15   6      105.27       39.00     12.09 o 
  -9  15   6       13.25       18.59     11.99 o 
  -7  15   6      122.45      132.66     16.33 o 
  -5  15   6      215.01      180.60     18.01 o 
  -3  15   6       60.56       45.95     17.58 o 
  -1  15   6     7526.42     7243.83    188.77 o 
   1  15   6     3542.01     3512.52     77.93 o 
   3  15   6     2493.22     2379.27     57.58 o 
   5  15   6     3092.72     3004.99     69.52 o 
   7  15   6      538.32      457.28     22.93 o 
   9  15   6     1282.90     1448.44     38.34 o 
  11  15   6      762.34      623.79     36.51 o 
 -14  16   6     3549.98     3371.78     53.97 o 
 -12  16   6    10192.04    10522.19    130.20 o 
 -10  16   6    10938.98    10073.64    335.96 o 
  -8  16   6    12159.43    12212.49    160.44 o 
  -6  16   6    18806.45    19084.65    305.33 o 
  -4  16   6    14107.37    13346.90    326.08 o 
  -2  16   6     9635.29     9568.64    148.56 o 
   0  16   6     9133.13     9203.22    138.57 o 
   2  16   6    10677.42    10983.60    178.77 o 
   4  16   6    10406.30    10399.35    209.83 o 
   6  16   6     7616.28     7671.82    128.44 o 
   8  16   6     5933.01     6352.93    180.52 o 
 -13  17   6      198.08      207.34     17.01 o 
 -11  17   6       85.43       77.00     12.14 o 
  -9  17   6      374.61      463.18     24.27 o 
  -7  17   6      560.64      493.86     26.08 o 
  -5  17   6     1590.94     1708.23     65.70 o 
  -3  17   6      189.90       83.30     19.13 o 
  -1  17   6      348.76      405.95     29.89 o 
   1  17   6      299.11      298.62     26.19 o 
   3  17   6       57.74       81.62     18.05 o 
   5  17   6       50.90       46.37     18.12 o 
   7  17   6      122.63      191.36     18.75 o 
 -10  18   6     7849.79     7745.74    142.29 o 
  -8  18   6    14995.32    15021.32    166.14 o 
  -6  18   6    11372.67    12399.68    135.47 o 
  -4  18   6    10995.19    10658.08    128.21 o 
  -2  18   6    12596.73    13529.74    199.56 o 
   0  18   6    13588.71    13777.38    147.55 o 
   2  18   6     8961.48     9316.92    227.81 o 
   4  18   6     6859.48     6442.35    258.69 o 
   6  18   6     7366.86     7995.10    661.62 o 
  -9  19   6       56.46       36.55     14.54 o 
  -7  19   6       19.24       27.79     14.56 o 
  -5  19   6      226.58      221.37     25.02 o 
  -3  19   6        7.62       22.83     15.23 o 
  -1  19   6       23.75       17.45     13.97 o 
   1  19   6      332.42      369.19     29.46 o 
   3  19   6      112.94      109.55     17.47 o 
   5  19   6      119.98      132.57     33.53 o 
  -6  20   6      239.50      254.39     25.24 o 
  -4  20   6      130.38      173.14     22.39 o 
  -2  20   6      261.85      238.65     21.44 o 
   0  20   6      225.38      304.45     21.89 o 
   2  20   6       13.13       61.05     31.51 o 
 -21   1   7      183.94      215.72     20.01 o 
 -19   1   7      279.20      179.25     18.12 o 
 -17   1   7        3.66        9.84     12.90 o 
 -15   1   7        2.70        3.43     12.20 o 
 -13   1   7     1086.81      976.50     23.80 o 
 -11   1   7      772.15      750.87     19.96 o 
  -9   1   7     6530.76     6967.62     62.32 o 
  -7   1   7    12020.16    12270.02    154.36 o 
  -5   1   7      508.50      444.94     12.67 o 
  -3   1   7     1120.47     1116.77     23.72 o 
  -1   1   7    12031.33    11789.94    140.64 o 
   1   1   7     1255.01     1217.46     21.37 o 
   3   1   7      147.21      194.51     10.55 o 
   5   1   7     2014.11     1690.72     29.16 o 
   7   1   7     6085.90     5923.08     72.35 o 
   9   1   7     3644.65     3705.53     65.96 o 
  11   1   7     1304.98     1202.98     43.04 o 
  13   1   7      103.24       76.13     15.43 o 
  15   1   7      506.95      447.80     27.36 o 
 -20   2   7     5000.36     5009.00     95.01 o 
 -18   2   7     9906.58    10420.23    118.76 o 
 -16   2   7    12480.66    13561.83    181.87 o 
 -14   2   7    24563.62    23490.00    465.41 o 
 -12   2   7    43603.44    44293.88    408.45 o 
 -10   2   7    24603.79    23144.83    835.40 o 
  -8   2   7    31111.04    30781.98    235.38 o 
  -6   2   7    47422.20    48257.67    614.10 o 
  -4   2   7    18685.47    17483.11    243.68 o 
  -2   2   7    47489.57    46907.20    367.75 o 
   0   2   7    26508.98    25633.97    325.94 o 
   2   2   7    29040.80    27958.75    537.61 o 
   4   2   7    51526.62    51530.06    512.62 o 
   6   2   7    25815.79    26073.61    263.18 o 
   8   2   7    42169.84    41299.76    341.68 o 
  10   2   7    20083.21    20019.12    210.26 o 
  12   2   7     7298.25     7421.22    105.52 o 
  14   2   7     6792.76     6909.84    126.09 o 
  16   2   7     6045.19     6221.28    142.01 o 
 -21   3   7        1.96        2.97     11.65 o 
 -19   3   7      163.62      155.10     19.21 o 
 -17   3   7     1908.74     1781.18     49.01 o 
 -15   3   7     3138.07     2958.01     63.92 o 
 -13   3   7     2505.40     2433.25     45.77 o 
 -11   3   7      324.67      511.74     16.40 o 
  -9   3   7    20933.28    20499.70    123.62 o 
  -7   3   7     1736.08     1726.88     26.43 o 
  -5   3   7       72.81       59.74     10.08 o 
  -3   3   7       85.04      193.06     16.39 o 
  -1   3   7      536.54      581.51     13.72 o 
   1   3   7     7314.09     7414.79    132.03 o 
   3   3   7       63.13       81.46     11.53 o 
   5   3   7       76.05       57.92      7.93 o 
   7   3   7      191.07      183.07     10.88 o 
   9   3   7       99.50       82.91     12.93 o 
  11   3   7      351.72      315.95     17.57 o 
  13   3   7     1301.81     1313.25     42.09 o 
  15   3   7       79.18       60.25     12.62 o 
 -20   4   7     3316.66     3317.89     68.74 o 
 -18   4   7     9237.78     9757.64    146.19 o 
 -16   4   7     4429.59     5049.62     94.72 o 
 -14   4   7     8294.25     8074.40     92.79 o 
 -12   4   7    33225.21    32758.57    228.34 o 
 -10   4   7    73480.36    72276.06    746.38 o 
  -8   4   7    22726.18    22291.67    196.58 o 
  -6   4   7    33587.32    35319.03    301.80 o 
  -4   4   7    32149.16    32026.98    497.68 o 
  -2   4   7    84986.69    86817.08   1085.17 o 
   0   4   7      804.54      788.35     19.39 o 
   2   4   7    13369.62    11756.63    195.76 o 
   4   4   7    17609.94    17821.89    190.39 o 
   6   4   7    22437.44    22152.49    238.79 o 
   8   4   7     5266.93     5273.82     88.70 o 
  10   4   7    13260.10    13228.08    219.51 o 
  12   4   7    16463.90    16560.61    112.69 o 
  14   4   7     8154.37     8135.47    158.42 o 
 -21   5   7       75.17       58.26     16.10 o 
 -19   5   7      445.91      542.94     29.52 o 
 -17   5   7      231.08      107.64     19.17 o 
 -15   5   7      425.73      281.52     21.65 o 
 -13   5   7      901.59      942.34     23.82 o 
 -11   5   7      492.46      618.66     18.03 o 
  -9   5   7       14.98       31.63      7.72 o 
  -7   5   7      315.47      316.43     14.02 o 
  -5   5   7      186.14      168.74     22.46 o 
  -3   5   7     1339.40     1268.29     22.00 o 
  -1   5   7     5460.03     5972.65     65.60 o 
   1   5   7    24159.10    25969.01    425.40 o 
   3   5   7      312.60      322.32     16.46 o 
   5   5   7      967.42     1084.71     23.59 o 
   7   5   7     1241.10     1311.74     28.67 o 
   9   5   7     1120.85     1086.28     29.84 o 
  11   5   7       45.73       48.99     10.97 o 
  13   5   7      683.82      671.02     23.19 o 
  15   5   7      212.82      188.39     18.30 o 
 -20   6   7       42.83       74.68     13.31 o 
 -18   6   7      849.22      922.17     38.43 o 
 -16   6   7     4132.25     4019.51     82.27 o 
 -14   6   7     1552.29     1474.42     38.27 o 
 -12   6   7       66.45       68.18      9.28 o 
 -10   6   7     4552.87     3909.53     42.72 o 
  -8   6   7      939.11      901.97     29.69 o 
  -6   6   7     8344.09     8260.82    133.33 o 
  -4   6   7     7761.76     8227.56    148.12 o 
  -2   6   7    12434.55    13216.36    154.66 o 
   0   6   7     4923.06     6052.96     99.10 o 
   2   6   7      836.40      753.66     28.79 o 
   4   6   7      603.21      603.80     25.58 o 
   6   6   7      892.78      900.38     23.25 o 
   8   6   7      492.91      395.95     21.44 o 
  10   6   7      547.25      625.54     23.91 o 
  12   6   7      166.04      172.41     13.91 o 
  14   6   7       50.22       49.99     11.55 o 
 -19   7   7      100.80      162.10     17.85 o 
 -17   7   7       12.54        1.08     12.94 o 
 -15   7   7     1912.73     1894.11     42.01 o 
 -13   7   7    10938.02     9880.05    199.18 o 
 -11   7   7      401.11      394.09     16.45 o 
  -9   7   7      435.02      574.18     16.55 o 
  -7   7   7        8.34       87.82     29.37 o 
  -5   7   7     1986.28     2231.61     49.64 o 
  -3   7   7     2719.32     2849.77     32.87 o 
  -1   7   7       14.66       38.65      6.23 o 
   1   7   7       90.40      125.01      9.71 o 
   3   7   7       47.76       69.47      8.31 o 
   5   7   7      311.17      245.56     13.91 o 
   7   7   7      571.22      522.52     24.22 o 
   9   7   7      774.19      786.21     32.30 o 
  11   7   7       23.31       24.17     10.29 o 
  13   7   7     1077.69     1064.88     26.65 o 
  15   7   7     1864.98     1812.04     79.29 o 
 -20   8   7     6054.54     5855.48    129.22 o 
 -18   8   7     8983.67    10034.66    328.25 o 
 -16   8   7    11601.45    11502.65    170.08 o 
 -14   8   7     9723.28     9295.61     95.31 o 
 -12   8   7     9820.04     9778.62    161.13 o 
 -10   8   7    22405.89    19800.23    150.42 o 
  -8   8   7    51005.44    47719.03    323.84 o 
  -6   8   7    38620.75    37164.82    478.47 o 
  -4   8   7    43991.50    42685.53    622.20 o 
  -2   8   7    41803.73    41685.62    326.13 o 
   0   8   7    41982.71    40371.36    365.15 o 
   2   8   7    44902.71    42479.92    457.41 o 
   4   8   7    23059.09    22915.23    308.15 o 
   6   8   7    25192.78    25359.96    233.01 o 
   8   8   7    11058.04    11382.10    201.27 o 
  10   8   7    16742.26    16776.83    214.14 o 
  12   8   7    13681.08    13816.36    158.84 o 
  14   8   7     6127.61     5951.09    102.50 o 
 -19   9   7     1063.27     1156.56     35.17 o 
 -17   9   7      510.10      642.75     27.27 o 
 -15   9   7      976.55     1213.11     31.97 o 
 -13   9   7     3372.86     2766.44     62.87 o 
 -11   9   7      957.19     1199.89     35.15 o 
  -9   9   7      465.71      306.60     13.98 o 
  -7   9   7     1329.03     1296.87     26.24 o 
  -5   9   7      428.32      279.08     11.61 o 
  -3   9   7       38.03       49.46      6.77 o 
  -1   9   7      125.50       97.21      8.18 o 
   1   9   7       86.83      170.72     15.12 o 
   3   9   7     1217.83     1195.66     23.33 o 
   5   9   7      209.18      266.27     15.12 o 
   7   9   7       77.48       91.70     14.06 o 
   9   9   7      190.02      194.17     16.92 o 
  11   9   7      409.39      369.24     19.04 o 
  13   9   7      156.17      128.57     11.88 o 
 -18  10   7     4820.44     5085.75    171.96 o 
 -16  10   7     9838.71    10132.77    145.02 o 
 -14  10   7    16430.19    16566.97    159.77 o 
 -12  10   7    21419.32    21926.01    213.81 o 
 -10  10   7    11616.30    11378.05     97.36 o 
  -8  10   7    12542.77    11304.72    124.88 o 
  -6  10   7    27862.45    27411.63    328.93 o 
  -4  10   7     9523.46     9027.56     84.06 o 
  -2  10   7    15322.21    13766.88    128.35 o 
   0  10   7    16210.73    15614.29    112.23 o 
   2  10   7     7197.19     6247.38     54.44 o 
   4  10   7     8578.93     8258.89    166.50 o 
   6  10   7     1854.58     2029.24     58.79 o 
   8  10   7    12384.21    13418.02    130.97 o 
  10  10   7    11723.50    12120.12    187.39 o 
  12  10   7     8901.76     9110.18    363.72 o 
 -17  11   7      512.13      392.20     19.24 o 
 -15  11   7      879.18      825.19     26.27 o 
 -13  11   7     3983.63     3966.46     74.36 o 
 -11  11   7        1.49       21.40     11.14 o 
  -9  11   7       14.04       20.51     10.71 o 
  -7  11   7     1411.66     1719.92     28.92 o 
  -5  11   7      407.23      371.58     14.72 o 
  -3  11   7     1626.25     1394.48     22.78 o 
  -1  11   7      329.55      320.74     13.23 o 
   1  11   7        1.90        8.09      7.83 o 
   3  11   7       65.10       61.21     13.43 o 
   5  11   7     1655.19     1536.19     42.52 o 
   7  11   7      139.97      145.70     14.98 o 
   9  11   7      182.37      165.90     17.03 o 
  11  11   7      749.42      771.38     26.26 o 
  13  11   7     1104.18     1030.40     43.16 o 
 -18  12   7      473.74      448.22     41.44 o 
 -16  12   7      783.58      721.87     24.84 o 
 -14  12   7      581.22      582.44     25.35 o 
 -12  12   7      601.15      516.05     23.73 o 
 -10  12   7     4879.49     4788.29     85.30 o 
  -8  12   7      748.64      806.86     25.37 o 
  -6  12   7     7565.00     6935.94    100.56 o 
  -4  12   7    12027.13    10448.32    160.74 o 
  -2  12   7     4697.89     4291.00     50.12 o 
   0  12   7       70.48       89.56     12.64 o 
   2  12   7     3305.96     3200.36     73.55 o 
   4  12   7     3871.73     3731.31     85.01 o 
   6  12   7     2356.69     2172.77     49.46 o 
   8  12   7     1463.50     1415.39     40.21 o 
  10  12   7       47.06       65.19     12.14 o 
  12  12   7      251.94      212.77     16.65 o 
 -17  13   7      254.18      243.68     32.92 o 
 -15  13   7      202.53      258.56     17.58 o 
 -13  13   7      175.99      235.47     18.03 o 
 -11  13   7        3.16       10.88     10.24 o 
  -9  13   7     1898.07     1562.08     37.17 o 
  -7  13   7      567.92      617.18     23.94 o 
  -5  13   7        4.57       18.86      9.83 o 
  -3  13   7      166.65      132.03     14.88 o 
  -1  13   7       28.18       70.36     21.75 o 
   1  13   7     2194.19     2095.09     53.57 o 
   3  13   7      386.03      348.77     24.35 o 
   5  13   7      370.31      400.94     23.94 o 
   7  13   7      710.87      731.16     27.98 o 
   9  13   7      486.92      487.63     22.76 o 
  11  13   7       34.62       33.55      9.87 o 
 -16  14   7    12220.44    12362.62    207.16 o 
 -14  14   7    11580.23    10771.96    167.24 o 
 -12  14   7    17309.77    17024.49    198.77 o 
 -10  14   7    16598.76    15605.20    198.64 o 
  -8  14   7    11919.51    12687.03    161.02 o 
  -6  14   7    15864.33    15740.71    239.94 o 
  -4  14   7     8337.77     8020.59     83.06 o 
  -2  14   7    12835.95    11765.06    141.66 o 
   0  14   7    26045.88    26351.46    446.29 o 
   2  14   7    39681.07    37192.88    474.69 o 
   4  14   7    24686.68    24823.09    475.96 o 
   6  14   7    12363.40    12034.55    214.72 o 
   8  14   7    13160.91    13789.12    244.15 o 
  10  14   7     9552.03     9503.54    212.95 o 
 -15  15   7       33.25       22.42      9.35 o 
 -13  15   7      103.65      124.23     13.76 o 
 -11  15   7      985.39      737.43     27.55 o 
  -9  15   7     2694.04     2839.57     78.79 o 
  -7  15   7      448.17      290.16     20.40 o 
  -5  15   7     2054.77     2664.00     56.76 o 
  -3  15   7     1838.97     1634.37     54.58 o 
  -1  15   7     2498.52     2124.17     61.98 o 
   1  15   7     2036.15     2219.56     62.78 o 
   3  15   7      143.06      121.04     20.53 o 
   5  15   7        5.31        7.99     12.55 o 
   7  15   7       34.18       53.77     11.60 o 
   9  15   7     1891.09     1971.04     39.46 o 
 -14  16   7     1885.73     1944.13     42.24 o 
 -12  16   7     3619.78     3533.36     70.73 o 
 -10  16   7     4706.72     4912.27     68.19 o 
  -8  16   7    13663.57    13086.84    106.81 o 
  -6  16   7    14113.77    14713.75    177.43 o 
  -4  16   7    11319.03     9844.19    278.93 o 
  -2  16   7     1030.97     1081.99     45.05 o 
   0  16   7     5029.39     4488.21     86.37 o 
   2  16   7     3957.38     4237.27     97.49 o 
   4  16   7     4886.89     4253.79    214.51 o 
   6  16   7     7656.91     7630.57     85.11 o 
   8  16   7     2423.34     2330.65    133.23 o 
 -11  17   7        2.17       12.56      9.63 o 
  -9  17   7      838.27      610.84     24.54 o 
  -7  17   7      381.56      306.22     20.50 o 
  -5  17   7     1821.63     1631.81     53.08 o 
  -3  17   7     1568.22     1694.62     53.34 o 
  -1  17   7      315.75      318.68     27.65 o 
   1  17   7     2353.98     2189.57     66.00 o 
   3  17   7        9.51       14.39     15.53 o 
   5  17   7       18.31        7.96     14.07 o 
 -10  18   7     1095.26     1100.91     29.62 o 
  -8  18   7     2453.90     2354.12     43.57 o 
  -6  18   7     1988.38     2047.88     67.29 o 
  -4  18   7     4172.03     3884.21    148.63 o 
  -2  18   7     8118.26     8690.51    138.38 o 
   0  18   7     3910.47     3794.84    135.65 o 
   2  18   7     2545.81     2691.73    126.59 o 
   4  18   7     1948.43     1896.32    106.33 o 
  -9  19   7       99.13      116.33     36.91 o 
  -7  19   7      213.34      211.27     23.13 o 
  -5  19   7      241.65      211.20     24.08 o 
  -3  19   7      215.29      206.38     21.35 o 
  -1  19   7      744.73      800.86     33.95 o 
   1  19   7      324.27      251.06     21.64 o 
   3  19   7      484.63      457.04     54.74 o 
  -4  20   7    13171.23    13689.57    338.96 o 
  -2  20   7    13290.92    14443.94    224.69 o 
 -20   0   8     4296.69     4495.85     98.71 o 
 -18   0   8     7258.83     8446.01    162.63 o 
 -16   0   8    19091.26    20911.86    612.12 o 
 -14   0   8    40899.94    41100.48   1092.75 o 
 -12   0   8    41349.23    42949.91    380.39 o 
 -10   0   8    16676.74    15557.53    248.44 o 
  -8   0   8    43126.93    45600.56    846.44 o 
  -6   0   8    61116.21    59454.95   1076.71 o 
  -4   0   8    37167.31    32814.07    930.92 o 
  -2   0   8    12410.49    10327.74    335.98 o 
   0   0   8   114888.10   113881.64   1632.06 o 
   2   0   8    82385.92    82316.84    993.92 o 
   4   0   8    78009.94    76679.38   1052.43 o 
   6   0   8    47068.50    45279.50    262.76 o 
   8   0   8    26530.63    25755.52    195.70 o 
  10   0   8     1327.85     1428.34     67.26 o 
  12   0   8    17453.70    18011.65    844.60 o 
  14   0   8    19160.76    18730.88    582.33 o 
 -21   1   8      370.84      321.75     19.58 o 
 -19   1   8       76.92       55.67     15.00 o 
 -17   1   8      994.38      903.51     36.86 o 
 -15   1   8      498.06      551.93     30.88 o 
 -13   1   8     1090.92      956.32     31.25 o 
 -11   1   8      690.70      805.84     20.54 o 
  -9   1   8     6865.51     7448.28     83.72 o 
  -7   1   8       35.45       50.74      6.88 o 
  -5   1   8     3230.88     3977.49     74.74 o 
  -3   1   8      628.82      736.54     14.65 o 
  -1   1   8     1368.37     1542.16     29.21 o 
   1   1   8     5645.41     5583.93     54.13 o 
   3   1   8       28.69       40.80      7.29 o 
   5   1   8      761.69      793.92     16.50 o 
   7   1   8      350.89      366.19     15.68 o 
   9   1   8       17.06       16.70     10.83 o 
  11   1   8     3299.37     2994.26     64.66 o 
  13   1   8     1919.70     1655.90     45.20 o 
  15   1   8       37.73       16.66     10.84 o 
 -20   2   8     1974.83     2134.54     42.14 o 
 -18   2   8     1079.68     1342.16     42.08 o 
 -16   2   8     5113.98     5376.00    163.69 o 
 -14   2   8     8300.55     8003.03     94.42 o 
 -12   2   8    11607.93    11337.24     90.55 o 
 -10   2   8     3678.14     3524.50     42.39 o 
  -8   2   8     1255.48     1132.12     26.05 o 
  -6   2   8    70846.12    76468.48    962.30 o 
  -4   2   8    28019.15    26255.14    350.99 o 
  -2   2   8    11143.51    10635.60    166.93 o 
   0   2   8    10880.19    10654.14    143.48 o 
   2   2   8    37907.98    38219.25    367.85 o 
   4   2   8     4652.14     4472.53     63.04 o 
   6   2   8    14388.55    14190.28    125.91 o 
   8   2   8     1700.02     1648.65     65.79 o 
  10   2   8      719.61      782.68     29.72 o 
  12   2   8     1719.20     1800.88     49.00 o 
  14   2   8     1157.99     1378.45     46.78 o 
 -21   3   8       88.98       86.33     15.29 o 
 -19   3   8      673.80      878.57     32.22 o 
 -17   3   8      187.09      108.19     17.50 o 
 -15   3   8        7.33       15.94     12.14 o 
 -13   3   8       81.53      112.50     12.26 o 
 -11   3   8      198.07      245.26     11.78 o 
  -9   3   8     2323.31     2486.47     48.72 o 
  -7   3   8     1061.12     1134.66     24.25 o 
  -5   3   8     1098.70      893.23     21.56 o 
  -3   3   8        1.13       14.87      6.42 o 
  -1   3   8      642.25      638.14     15.73 o 
   1   3   8     4024.97     4144.35     43.24 o 
   3   3   8     1393.01     1472.94     30.47 o 
   5   3   8      110.49       66.31      7.84 o 
   7   3   8       15.16       27.21      7.78 o 
   9   3   8     1005.04      914.72     29.61 o 
  11   3   8     1589.51     1658.36     37.04 o 
  13   3   8     1166.05     1097.48     36.34 o 
  15   3   8      847.62      852.80     36.97 o 
 -20   4   8     2419.36     2238.06     60.84 o 
 -18   4   8     3639.56     3746.39     73.04 o 
 -16   4   8    10419.64    10315.90    205.54 o 
 -14   4   8    11767.34    11312.86    113.21 o 
 -12   4   8     9110.48     8855.84     89.19 o 
 -10   4   8    13601.70    12346.61     82.90 o 
  -8   4   8    11428.74    10607.74    105.97 o 
  -6   4   8     9344.99     9112.90    132.03 o 
  -4   4   8     8143.89     7982.00    107.34 o 
  -2   4   8    66002.16    69019.68    537.76 o 
   0   4   8    10945.04     9937.91    206.76 o 
   2   4   8     7123.37     6448.65    112.52 o 
   4   4   8     2453.44     2008.00     37.22 o 
   6   4   8     4155.78     4388.99     58.66 o 
   8   4   8     9149.38     8974.80    180.90 o 
  10   4   8     4355.25     4664.74     62.19 o 
  12   4   8     6351.17     6544.55    103.71 o 
  14   4   8     2974.12     3248.04     62.07 o 
 -21   5   8        0.41       -2.36     16.68 o 
 -19   5   8       77.64      145.46     17.74 o 
 -17   5   8      594.21      544.04     33.36 o 
 -15   5   8     2153.94     2064.22     49.35 o 
 -13   5   8      428.20      322.83     18.69 o 
 -11   5   8      488.65      610.31     17.74 o 
  -9   5   8     2272.49     1966.91     28.05 o 
  -7   5   8      791.69      659.87     19.37 o 
  -5   5   8       72.26      117.43     13.83 o 
  -3   5   8     3559.42     3847.79     44.35 o 
  -1   5   8       21.93       86.25      9.72 o 
   1   5   8     2040.96     1941.76     37.42 o 
   3   5   8     1271.17     1436.87     36.34 o 
   5   5   8       27.24       55.15      9.51 o 
   7   5   8       17.43       39.07     12.40 o 
   9   5   8       87.55       83.38     13.27 o 
  11   5   8        2.39       14.10      9.96 o 
  13   5   8        5.26       -1.79      8.96 o 
 -20   6   8     9814.61    10320.89    416.40 o 
 -18   6   8     8821.95     9546.55    126.92 o 
 -16   6   8     8412.06     8628.47    167.88 o 
 -14   6   8      906.76      774.54     27.15 o 
 -12   6   8     3259.92     3276.35     40.28 o 
 -10   6   8    39560.33    36779.10    348.43 o 
  -8   6   8    49486.65    48171.44    494.85 o 
  -6   6   8    45570.70    44860.91    494.37 o 
  -4   6   8    72777.12    71401.80    556.54 o 
  -2   6   8    70855.40    68323.80   1067.20 o 
   0   6   8    26767.27    25099.08    318.58 o 
   2   6   8    28150.01    26110.25    261.84 o 
   4   6   8    27339.21    27437.90    278.75 o 
   6   6   8    44268.12    45264.85    238.30 o 
   8   6   8    18893.59    19686.71    203.24 o 
  10   6   8    14963.18    15991.82    301.22 o 
  12   6   8    10503.78    11423.21    185.54 o 
  14   6   8     6701.58     6732.18    181.88 o 
 -19   7   8      242.23      236.56     19.78 o 
 -17   7   8      241.44      304.93     22.33 o 
 -15   7   8      161.89      212.63     19.88 o 
 -13   7   8     2634.31     2892.43     52.13 o 
 -11   7   8      413.90      288.10     14.01 o 
  -9   7   8     1412.26     1452.71     24.80 o 
  -7   7   8       47.37       44.86      6.84 o 
  -5   7   8      184.87      142.02      9.13 o 
  -3   7   8        6.01       18.05      7.43 o 
  -1   7   8       96.45       89.27      9.14 o 
   1   7   8      261.29      314.23     13.02 o 
   3   7   8      423.37      405.48     15.76 o 
   5   7   8     2449.16     2525.94     38.33 o 
   7   7   8       98.70      103.36     15.38 o 
   9   7   8       40.86       37.86     12.34 o 
  11   7   8      643.96      670.02     26.43 o 
  13   7   8      149.76      130.54     12.06 o 
 -20   8   8     1014.21      959.59     57.56 o 
 -18   8   8      517.09      595.11     30.01 o 
 -16   8   8     2522.51     2412.23     79.46 o 
 -14   8   8      971.13      858.26     30.26 o 
 -12   8   8     2750.76     2625.97     50.13 o 
 -10   8   8    13122.66    12623.83     82.67 o 
  -8   8   8     5182.24     4568.70     44.34 o 
  -6   8   8     2959.15     3007.72     43.12 o 
  -4   8   8    20043.55    18652.44    164.61 o 
  -2   8   8     5112.93     5109.30     53.91 o 
   0   8   8     2306.35     2112.54     28.07 o 
   2   8   8      204.83      163.25     11.86 o 
   4   8   8     1792.21     1734.64     31.09 o 
   6   8   8      313.19      378.58     24.38 o 
   8   8   8     3917.60     4182.12     97.48 o 
  10   8   8     3698.89     3850.46     59.06 o 
  12   8   8     2189.66     2299.98     46.81 o 
 -19   9   8      469.36      431.39     23.01 o 
 -17   9   8      177.30      120.96     13.81 o 
 -15   9   8     1547.40     1591.03     40.54 o 
 -13   9   8      570.04      472.54     24.00 o 
 -11   9   8     1154.32      988.39     35.46 o 
  -9   9   8     1335.75     1427.69     26.77 o 
  -7   9   8     2860.82     3012.31     44.13 o 
  -5   9   8     4891.67     4262.90     51.26 o 
  -3   9   8      122.40      188.23     10.83 o 
  -1   9   8      318.29      277.33     13.28 o 
   1   9   8     2298.82     2392.68     38.31 o 
   3   9   8     3528.77     3147.13     61.25 o 
   5   9   8     1151.15     1015.13     36.58 o 
   7   9   8        7.48       21.64     12.23 o 
   9   9   8     5371.25     5547.77    117.58 o 
  11   9   8      916.99      795.93     26.06 o 
  13   9   8       28.25       31.62     12.05 o 
 -18  10   8     3234.61     3375.12     92.40 o 
 -16  10   8     4705.08     4427.87     61.09 o 
 -14  10   8    17952.73    18055.24    150.23 o 
 -12  10   8    20956.68    20616.26    277.51 o 
 -10  10   8     8690.15     8269.76    119.33 o 
  -8  10   8    15169.16    14912.59    163.02 o 
  -6  10   8    17231.77    16796.29    194.08 o 
  -4  10   8     6081.26     5449.01     49.42 o 
  -2  10   8     7521.55     7362.25     74.43 o 
   0  10   8    15454.83    14497.86    176.80 o 
   2  10   8     9649.26     9434.47    100.61 o 
   4  10   8     4221.30     4114.84     95.84 o 
   6  10   8     2257.97     2246.40     75.73 o 
   8  10   8     6336.48     6295.84     73.25 o 
  10  10   8     5627.68     5390.51    109.40 o 
  12  10   8     4970.67     4589.16    108.76 o 
 -17  11   8      133.29       79.15     10.63 o 
 -15  11   8      749.68      890.90     32.99 o 
 -13  11   8      534.40      643.83     29.86 o 
 -11  11   8      353.02      622.59     30.09 o 
  -9  11   8     1304.53      954.80     30.62 o 
  -7  11   8      653.18      817.17     30.92 o 
  -5  11   8       22.95       52.51      9.19 o 
  -3  11   8     1285.08     1343.84     26.83 o 
  -1  11   8     4132.80     3860.74     49.15 o 
   1  11   8      506.44      513.51     27.51 o 
   3  11   8       98.78       64.12     13.73 o 
   5  11   8      281.15      288.05     19.46 o 
   7  11   8      122.62      111.53     14.60 o 
   9  11   8      192.79      187.72     15.02 o 
  11  11   8       63.34       64.03     11.41 o 
 -16  12   8     9152.61     9225.02     90.43 o 
 -14  12   8     8377.28     8082.61    151.14 o 
 -12  12   8    12093.37    13018.27    283.64 o 
 -10  12   8    12017.15    11363.09    128.00 o 
  -8  12   8    14794.08    14725.53    127.74 o 
  -6  12   8    17671.22    17080.63    352.77 o 
  -4  12   8     6041.24     6169.72     99.56 o 
  -2  12   8    21917.36    20170.74    237.67 o 
   0  12   8    19994.22    20717.12    289.38 o 
   2  12   8    26668.79    24660.73    193.77 o 
   4  12   8    13794.79    14307.68    184.61 o 
   6  12   8    11229.78    10587.55    115.11 o 
   8  12   8    15814.62    17165.66    208.64 o 
  10  12   8     7620.36     7790.40    157.18 o 
 -15  13   8      378.15      277.76     16.95 o 
 -13  13   8     1034.52     1117.30     38.00 o 
 -11  13   8      415.38      497.47     25.86 o 
  -9  13   8       23.22       14.98     10.30 o 
  -7  13   8      286.01      436.34     21.33 o 
  -5  13   8       16.79       79.70     12.72 o 
  -3  13   8      220.08      134.36     15.07 o 
  -1  13   8      304.70      357.66     23.17 o 
   1  13   8     1707.15     1672.25     59.26 o 
   3  13   8      472.13      424.74     26.22 o 
   5  13   8        5.12       20.57     11.91 o 
   7  13   8       50.27       40.78     12.27 o 
   9  13   8      420.70      459.59     22.63 o 
 -14  14   8        5.12       19.11      9.73 o 
 -12  14   8       41.05       62.28     12.51 o 
 -10  14   8       24.92       48.76     11.48 o 
  -8  14   8      636.69      481.36     21.92 o 
  -6  14   8       61.13      108.08     13.58 o 
  -4  14   8     1271.74     1050.47     31.78 o 
  -2  14   8      606.69      764.27     34.16 o 
   0  14   8     5935.49     5361.63     88.42 o 
   2  14   8      915.93     1032.82     39.06 o 
   4  14   8      239.15      214.05     19.83 o 
   6  14   8      607.61      769.70     28.27 o 
   8  14   8      123.24      144.60     15.44 o 
 -13  15   8      161.24      116.87     13.95 o 
 -11  15   8       18.18       34.27     11.29 o 
  -9  15   8     1005.11      912.67     29.69 o 
  -7  15   8        0.57       17.66     10.57 o 
  -5  15   8      675.53      543.67     24.63 o 
  -3  15   8      174.02      193.46     23.63 o 
  -1  15   8      476.47      496.98     32.37 o 
   1  15   8        9.47       15.98     17.01 o 
   3  15   8       27.74       22.66     13.93 o 
   5  15   8     2402.97     2374.37     51.18 o 
   7  15   8      562.41      511.94     23.96 o 
 -12  16   8     3883.07     4128.15    113.35 o 
 -10  16   8     9004.52     8808.52    159.44 o 
  -8  16   8    16608.14    17097.72    289.56 o 
  -6  16   8     4798.08     4855.74     80.56 o 
  -4  16   8     9173.16     8815.25    180.85 o 
  -2  16   8    24605.89    23735.59    350.01 o 
   0  16   8     7326.07     6988.33    183.66 o 
   2  16   8     5351.14     5316.28    338.99 o 
   4  16   8    11413.66    11596.73    320.39 o 
   6  16   8     8331.43     7633.14    185.37 o 
 -11  17   8      205.36      169.99     15.86 o 
  -9  17   8      699.40      683.14     26.23 o 
  -7  17   8     3086.48     3006.44     49.49 o 
  -5  17   8      643.69      821.72     38.74 o 
  -3  17   8      402.20      379.19     27.83 o 
  -1  17   8      516.58      606.52     32.37 o 
   1  17   8      833.11      765.25     40.36 o 
   3  17   8      773.21      720.52     43.57 o 
   5  17   8      263.14      217.66     24.85 o 
 -10  18   8     9047.35     7409.73    195.22 o 
  -8  18   8    10808.71    10346.42    151.93 o 
  -6  18   8     7659.41     8017.18    145.12 o 
  -4  18   8     8900.09     8751.58    139.82 o 
  -2  18   8     8984.10     9262.13    129.72 o 
   0  18   8     5102.30     5175.39    311.56 o 
   2  18   8     6082.71     6680.34    542.61 o 
  -7  19   8      320.54      377.75     44.28 o 
  -5  19   8       85.57      125.93     23.67 o 
  -3  19   8      246.27      259.71     25.19 o 
  -1  19   8     1223.66     1246.39     56.96 o 
   1  19   8      160.74      278.59     45.98 o 
 -21   1   9       74.80       74.16     15.73 o 
 -19   1   9       58.85       81.13     15.85 o 
 -17   1   9       12.40       15.57     12.54 o 
 -15   1   9      210.08      299.10     22.23 o 
 -13   1   9      375.41      333.92     18.26 o 
 -11   1   9      504.84      661.40     19.41 o 
  -9   1   9     3273.69     3077.34     40.63 o 
  -7   1   9      885.42      909.67     21.40 o 
  -5   1   9      160.83      125.35     20.18 o 
  -3   1   9     2168.89     1805.20     30.77 o 
  -1   1   9      221.84      175.63     10.67 o 
   1   1   9     4883.95     5131.14     83.78 o 
   3   1   9     3490.52     3209.01     30.51 o 
   5   1   9     2683.94     2457.02     29.96 o 
   7   1   9     1660.62     1768.08     36.51 o 
   9   1   9      645.44      682.11     25.72 o 
  11   1   9     1095.19     1058.31     38.15 o 
  13   1   9      338.09      377.95     21.94 o 
 -20   2   9     7293.82     7017.75    122.56 o 
 -18   2   9    11892.49    12587.94    205.86 o 
 -16   2   9    12775.97    12967.42    132.12 o 
 -14   2   9    16911.87    16852.85    206.13 o 
 -12   2   9    15852.53    15085.66    169.18 o 
 -10   2   9    17504.45    15907.41    147.53 o 
  -8   2   9    27740.48    26836.48    525.29 o 
  -6   2   9    27095.67    26669.11    311.47 o 
  -4   2   9    60576.54    61290.03    737.15 o 
  -2   2   9    32595.87    32724.53    441.47 o 
   0   2   9    16489.96    15374.51    244.37 o 
   2   2   9    38559.90    38018.21    310.90 o 
   4   2   9    40852.60    39348.77    274.07 o 
   6   2   9     6208.35     5958.97     86.08 o 
   8   2   9    17491.58    16578.87    119.46 o 
  10   2   9     9632.80     9672.00    103.75 o 
  12   2   9    11327.48    11687.94    215.53 o 
  14   2   9     5143.47     4978.10    116.12 o 
 -21   3   9      198.06      197.42     18.35 o 
 -19   3   9      747.24      724.44     31.39 o 
 -17   3   9      223.25      196.28     19.60 o 
 -15   3   9       48.22       67.88     14.82 o 
 -13   3   9     5242.96     5135.78     70.43 o 
 -11   3   9        0.78        3.48      6.67 o 
  -9   3   9     1364.62     1157.47     26.13 o 
  -7   3   9     1567.90     1305.56     28.77 o 
  -5   3   9     4141.63     4502.45     64.00 o 
  -3   3   9        0.81       28.98      9.50 o 
  -1   3   9       93.95       29.69      6.85 o 
   1   3   9      892.68      839.45     20.18 o 
   3   3   9      216.95      242.94     11.51 o 
   5   3   9      631.10      572.26     17.01 o 
   7   3   9      137.88      123.64     14.22 o 
   9   3   9      133.28      152.84     14.86 o 
  11   3   9     1253.77     1258.04     37.32 o 
  13   3   9      308.39      247.35     18.09 o 
 -20   4   9     4388.01     4497.47    135.93 o 
 -18   4   9     3728.64     3856.56     65.29 o 
 -16   4   9    11572.38    11734.55    154.03 o 
 -14   4   9    18329.24    17935.16    145.56 o 
 -12   4   9    23075.39    22401.41    211.84 o 
 -10   4   9    16745.35    15112.29     89.92 o 
  -8   4   9    42217.29    40707.27    278.43 o 
  -6   4   9    30484.56    30553.81    451.48 o 
  -4   4   9     9378.79     8791.70    137.56 o 
  -2   4   9    41698.87    41189.48    410.79 o 
   0   4   9    18286.78    16716.57    252.92 o 
   2   4   9    26516.18    25719.50    192.21 o 
   4   4   9     5539.45     5270.38     47.89 o 
   6   4   9    16894.02    16828.14    215.57 o 
   8   4   9    12157.46    12315.11    141.57 o 
  10   4   9     8713.10     9120.23     84.64 o 
  12   4   9     4430.31     4587.17     62.22 o 
 -19   5   9      148.64      188.04     19.22 o 
 -17   5   9     2937.81     3018.61     63.14 o 
 -15   5   9       50.44      130.73     17.21 o 
 -13   5   9     3400.24     2802.05     47.48 o 
 -11   5   9     1453.78     1583.85     26.79 o 
  -9   5   9      873.33      979.06     20.62 o 
  -7   5   9      122.18      109.87      8.33 o 
  -5   5   9     2381.52     2170.34     32.00 o 
  -3   5   9        1.92        7.02      7.19 o 
  -1   5   9     1148.50     1046.69     23.23 o 
   1   5   9      645.85      653.93     16.84 o 
   3   5   9      214.97      252.02     17.36 o 
   5   5   9      122.49      158.57     31.94 o 
   7   5   9     3009.06     3027.56     68.91 o 
   9   5   9        1.97        8.97     10.29 o 
  11   5   9      746.22      781.30     26.61 o 
  13   5   9      510.78      542.04     33.49 o 
 -20   6   9      627.86      661.97     49.65 o 
 -18   6   9      790.74      852.02     36.09 o 
 -16   6   9     1644.18     1594.27     42.61 o 
 -14   6   9     1011.51      948.68     29.19 o 
 -12   6   9       63.51       76.85     11.86 o 
 -10   6   9     2613.08     2577.70     32.64 o 
  -8   6   9     3776.22     3655.19     37.00 o 
  -6   6   9     1490.83     1418.55     22.76 o 
  -4   6   9       58.35       83.12      8.46 o 
  -2   6   9      338.86      342.72     13.61 o 
   0   6   9      224.67      182.30     10.27 o 
   2   6   9     2763.35     2931.12     41.73 o 
   4   6   9      207.29      184.75     13.15 o 
   6   6   9     2618.22     2786.76     55.73 o 
   8   6   9       79.42      101.44     14.74 o 
  10   6   9      158.64      200.42     16.97 o 
  12   6   9      299.46      219.99     14.69 o 
 -19   7   9        2.19       -1.56     10.36 o 
 -17   7   9      895.23      837.74     32.84 o 
 -15   7   9      668.32      726.87     27.42 o 
 -13   7   9     1312.26     1397.41     34.93 o 
 -11   7   9       38.06       44.79     11.61 o 
  -9   7   9      161.17      127.29     10.89 o 
  -7   7   9     1971.03     2215.08     28.88 o 
  -5   7   9     2048.53     1828.52     28.57 o 
  -3   7   9     2369.68     2054.47     28.62 o 
  -1   7   9       36.81       42.88      7.48 o 
   1   7   9     2116.51     2142.78     31.31 o 
   3   7   9       51.76       89.01     10.66 o 
   5   7   9      764.54      836.72     32.73 o 
   7   7   9      623.16      551.45     27.63 o 
   9   7   9      484.74      459.10     23.71 o 
  11   7   9       11.51        7.65      8.98 o 
  13   7   9      824.19      739.96     50.39 o 
 -18   8   9    10157.92    10631.32    301.04 o 
 -16   8   9     9297.51     9484.63    119.24 o 
 -14   8   9     7622.93     7268.32     97.65 o 
 -12   8   9     8050.36     7939.05     93.78 o 
 -10   8   9    10127.55     9355.28     88.74 o 
  -8   8   9    22180.61    21468.84    262.44 o 
  -6   8   9    39986.56    37288.64    289.43 o 
  -4   8   9    50776.53    47910.02    324.78 o 
  -2   8   9    23262.24    22124.46    219.57 o 
   0   8   9    20406.37    20145.60    152.15 o 
   2   8   9    16743.34    16013.70    238.65 o 
   4   8   9    21797.20    22003.99    293.26 o 
   6   8   9    15701.47    16223.61    150.49 o 
   8   8   9    19856.92    20008.22    402.12 o 
  10   8   9    13184.71    13933.31    108.47 o 
  12   8   9     6320.47     6399.99     59.08 o 
 -19   9   9      341.71      316.52     23.03 o 
 -17   9   9      849.79      807.57     26.65 o 
 -15   9   9       32.17       75.56     12.77 o 
 -13   9   9      110.68      169.81     17.82 o 
 -11   9   9       12.21       73.29     15.07 o 
  -9   9   9     3136.51     3467.01     91.93 o 
  -7   9   9      898.43     1094.03     24.26 o 
  -5   9   9      592.68      460.17     15.90 o 
  -3   9   9      181.31      198.63     12.04 o 
  -1   9   9        3.38       16.48      7.51 o 
   1   9   9      108.52      102.15     14.37 o 
   3   9   9     1245.79     1036.51     36.15 o 
   5   9   9      140.04      112.39     16.43 o 
   7   9   9        3.75       17.07     11.42 o 
   9   9   9      349.51      362.17     20.19 o 
  11   9   9       66.89       70.88     10.36 o 
 -18  10   9     3078.20     3341.85     81.95 o 
 -16  10   9     3465.92     3587.48     50.39 o 
 -14  10   9     9585.56     9033.73    136.83 o 
 -12  10   9    16210.01    16453.41    152.66 o 
 -10  10   9    13154.50    12446.57    142.24 o 
  -8  10   9     8813.24     8548.13    151.75 o 
  -6  10   9     8490.32     8108.06     78.66 o 
  -4  10   9     7956.15     7190.64     71.96 o 
  -2  10   9    13186.14    12336.34    172.43 o 
   0  10   9     9865.51    10045.48     96.92 o 
   2  10   9    14599.01    13981.15    127.55 o 
   4  10   9     4052.89     4216.69    127.83 o 
   6  10   9     3093.60     2995.11     57.02 o 
   8  10   9    10919.18    10552.04    159.85 o 
  10  10   9     6499.08     6230.12    130.76 o 
 -17  11   9      190.04      135.37     13.62 o 
 -15  11   9      250.71      215.83     16.85 o 
 -13  11   9       14.11       13.80     11.04 o 
 -11  11   9        7.28       13.43     12.26 o 
  -9  11   9      435.38      509.54     24.60 o 
  -7  11   9       84.99       62.33     12.83 o 
  -5  11   9     2033.91     2390.74     43.63 o 
  -3  11   9        1.04       15.58     10.84 o 
  -1  11   9     1187.55     1277.18     50.77 o 
   1  11   9        2.93        8.21     12.11 o 
   3  11   9       64.32       44.12     13.79 o 
   5  11   9      136.71      166.25     16.65 o 
   7  11   9      792.50      641.82     27.48 o 
   9  11   9       74.51       52.54     10.78 o 
  11  11   9      129.76       96.94     17.17 o 
 -16  12   9      821.31      721.97     23.46 o 
 -14  12   9     2026.23     2289.24     44.66 o 
 -12  12   9     5513.28     5310.72     73.69 o 
 -10  12   9     2299.25     2300.46     54.32 o 
  -8  12   9     1968.21     2199.29     45.75 o 
  -6  12   9     2419.23     2422.61     47.57 o 
  -4  12   9      292.19      282.14     19.14 o 
  -2  12   9       80.40       84.17     14.93 o 
   0  12   9     5440.07     5651.16    184.06 o 
   2  12   9     5260.91     5379.92     90.65 o 
   4  12   9     1335.81     1389.69     49.26 o 
   6  12   9     1360.29     1424.53     49.40 o 
   8  12   9     2231.49     2329.00     46.57 o 
  10  12   9      731.90      698.78     36.18 o 
 -15  13   9      267.05      205.57     14.92 o 
 -13  13   9       26.23       54.32     12.07 o 
 -11  13   9      156.64      312.19     21.42 o 
  -9  13   9        9.85       45.26     12.31 o 
  -7  13   9      532.67      357.11     21.66 o 
  -5  13   9       68.99       25.58     11.25 o 
  -3  13   9     4805.92     4913.86     74.37 o 
  -1  13   9     8036.90     8119.59    151.01 o 
   1  13   9      103.44      122.10     18.42 o 
   3  13   9       62.42       93.77     15.76 o 
   5  13   9      963.51      912.51     35.12 o 
   7  13   9       12.95       11.28     11.29 o 
   9  13   9       24.41       30.55     12.07 o 
 -14  14   9     9414.83     8989.82    129.17 o 
 -12  14   9    15014.66    15784.94    212.89 o 
 -10  14   9    12896.40    12521.55    110.09 o 
  -8  14   9    10655.34    11382.18    101.41 o 
  -6  14   9     9697.54     9027.74    213.84 o 
  -4  14   9    13023.36    13419.56    115.91 o 
  -2  14   9    20348.10    20996.44    356.18 o 
   0  14   9    21717.02    22466.86    642.45 o 
   2  14   9    18640.06    18715.16    457.70 o 
   4  14   9    13299.59    14649.11    249.55 o 
   6  14   9    12577.16    13036.46    510.15 o 
   8  14   9     5802.97     6094.77    152.21 o 
 -13  15   9     1268.04     1367.75     35.40 o 
 -11  15   9      479.51      418.34     21.85 o 
  -9  15   9     2172.49     2399.54     53.31 o 
  -7  15   9     1682.40     1421.15     35.56 o 
  -5  15   9        9.35       25.29     12.69 o 
  -3  15   9     1386.40     1548.41     61.63 o 
  -1  15   9       60.39       27.35     20.09 o 
   1  15   9      149.16      131.17     29.24 o 
   3  15   9       84.81       90.43     18.06 o 
   5  15   9      195.18      167.62     16.63 o 
   7  15   9      125.01      138.38     29.64 o 
 -12  16   9     2202.33     2166.35     67.24 o 
 -10  16   9     4192.98     4127.36     61.96 o 
  -8  16   9     3232.16     3174.76     57.05 o 
  -6  16   9     1769.71     1975.96     47.74 o 
  -4  16   9     2620.92     2316.36     72.26 o 
  -2  16   9     5699.16     6460.08    112.61 o 
   0  16   9     9609.59    10276.86    599.90 o 
   2  16   9     5323.85     5970.76    259.68 o 
   4  16   9     3847.12     3630.17     87.39 o 
 -11  17   9       84.75       16.33     18.25 o 
  -9  17   9       11.85       14.75     11.18 o 
  -7  17   9     1158.31     1080.91     36.62 o 
  -5  17   9      274.31      188.91     24.52 o 
  -3  17   9      469.86      485.11     33.91 o 
  -1  17   9      104.01       84.23     23.53 o 
   1  17   9      468.37      475.53     39.30 o 
   3  17   9       99.73       81.16     19.75 o 
  -8  18   9      868.51     1005.32     47.73 o 
  -6  18   9     2297.04     2317.64     91.18 o 
  -4  18   9     4545.76     4338.96    163.76 o 
  -2  18   9     3912.57     4312.44    129.89 o 
   0  18   9     4535.98     4372.23    326.86 o 
 -20   0  10     7620.62     7780.69    125.93 o 
 -18   0  10     4950.64     5857.33    145.58 o 
 -16   0  10     5072.64     5139.26    133.91 o 
 -14   0  10    19286.58    20173.52    356.19 o 
 -12   0  10    29898.84    31302.63    469.79 o 
 -10   0  10    38421.09    36264.09    629.79 o 
  -8   0  10    16070.64    16054.08    290.90 o 
  -6   0  10    26389.11    24871.32    372.63 o 
  -4   0  10    23535.73    22815.61    366.21 o 
  -2   0  10     5252.73     4628.97     58.60 o 
   0   0  10    37897.54    36586.63    382.70 o 
   2   0  10    76766.59    75623.43    400.33 o 
   4   0  10    40649.55    38933.46    577.36 o 
   6   0  10      472.36      534.00     31.24 o 
   8   0  10     5570.26     5127.45     95.72 o 
  10   0  10     9489.53     9256.81    395.99 o 
  12   0  10     9962.60    10204.34    381.98 o 
 -21   1  10       23.70       12.26     14.93 o 
 -19   1  10      309.84      331.88     24.04 o 
 -17   1  10      438.98      419.79     29.67 o 
 -15   1  10      444.99      386.31     26.91 o 
 -13   1  10       62.24       33.38     12.99 o 
 -11   1  10      177.38      229.91     14.12 o 
  -9   1  10    11170.04    11113.30    103.41 o 
  -7   1  10      523.70      422.19     13.97 o 
  -5   1  10      435.25      432.80     15.20 o 
  -3   1  10       44.05      134.12     36.91 o 
  -1   1  10     5031.38     5407.59     65.61 o 
   1   1  10    12508.57    12318.22     86.22 o 
   3   1  10     2590.78     2698.26     30.77 o 
   5   1  10     4038.93     3854.99     52.76 o 
   7   1  10      864.61      814.38     25.85 o 
   9   1  10      271.55      250.16     17.83 o 
  11   1  10        2.28       12.42     10.62 o 
  13   1  10       22.31       27.43     11.18 o 
 -20   2  10     2749.38     2585.61     50.55 o 
 -18   2  10     2762.62     2876.45     65.14 o 
 -16   2  10     5208.93     4964.25    118.31 o 
 -14   2  10     1330.36     1371.93     37.92 o 
 -12   2  10     3037.83     3154.52     60.04 o 
 -10   2  10     6300.09     6024.61     72.02 o 
  -8   2  10    10811.95     9856.53     95.81 o 
  -6   2  10      718.01      750.49     16.69 o 
  -4   2  10      240.98      352.86     30.67 o 
  -2   2  10     9370.16     9371.61     96.96 o 
   0   2  10     6919.29     6759.40     59.00 o 
   2   2  10    20894.34    20575.07    130.95 o 
   4   2  10    10575.99    10339.60     95.49 o 
   6   2  10     8333.91     8262.44     83.30 o 
   8   2  10      184.65      176.53     15.70 o 
  10   2  10     1887.85     1857.25     44.06 o 
  12   2  10     1005.94      988.74     31.37 o 
 -19   3  10       74.74       72.80     13.43 o 
 -17   3  10      216.81      297.24     22.62 o 
 -15   3  10       19.59       47.17     13.67 o 
 -13   3  10      532.58      372.11     22.11 o 
 -11   3  10       56.79      120.19     10.00 o 
  -9   3  10      542.82      495.30     16.47 o 
  -7   3  10      233.71      302.21     16.41 o 
  -5   3  10      977.24      900.66     18.64 o 
  -3   3  10       31.76       24.98      6.31 o 
  -1   3  10      405.95      298.81     11.52 o 
   1   3  10     4136.90     4117.48     46.71 o 
   3   3  10      103.74      157.65     11.01 o 
   5   3  10       42.30       56.91     10.86 o 
   7   3  10     2811.10     2686.55     44.83 o 
   9   3  10      517.74      477.51     23.65 o 
  11   3  10      494.90      534.86     23.70 o 
  13   3  10      489.43      453.27     30.40 o 
 -20   4  10     6203.48     5876.72     86.23 o 
 -18   4  10     7747.79     8066.93    160.85 o 
 -16   4  10     4875.76     4665.86     69.52 o 
 -14   4  10     2032.74     2185.14     50.78 o 
 -12   4  10     8276.64     8033.57     75.56 o 
 -10   4  10     6064.69     5821.14     49.14 o 
  -8   4  10    12945.48    12437.03    102.05 o 
  -6   4  10    19150.07    18484.01    145.12 o 
  -4   4  10    15268.41    13605.25    136.59 o 
  -2   4  10    20113.18    19416.80    165.24 o 
   0   4  10    13794.99    13269.52    157.89 o 
   2   4  10     7380.75     7433.26     91.92 o 
   4   4  10     1850.98     1645.72     36.47 o 
   6   4  10    10658.41    10871.88    113.71 o 
   8   4  10     5155.97     4972.52     69.04 o 
  10   4  10     4425.50     4845.40     61.52 o 
  12   4  10     5300.97     5173.97    179.18 o 
 -19   5  10      807.80      612.40     27.98 o 
 -17   5  10       40.09       48.39     12.37 o 
 -15   5  10     2227.36     2119.88     49.04 o 
 -13   5  10       66.96       73.31     12.06 o 
 -11   5  10       44.01       53.17     11.30 o 
  -9   5  10     6953.65     6372.56     56.56 o 
  -7   5  10        0.85       23.94      7.07 o 
  -5   5  10      922.10      850.04     18.41 o 
  -3   5  10       77.56       64.47      7.83 o 
  -1   5  10      567.60      527.13     16.44 o 
   1   5  10     2992.14     2938.08     37.05 o 
   3   5  10       63.29       86.09     12.67 o 
   5   5  10      443.83      476.79     29.76 o 
   7   5  10      496.80      479.34     24.78 o 
   9   5  10       21.38       20.67     10.37 o 
  11   5  10      347.04      419.35     19.37 o 
 -20   6  10     4558.85     5028.19     93.89 o 
 -18   6  10    14229.82    14776.05    262.06 o 
 -16   6  10    19168.96    20175.62    146.58 o 
 -14   6  10    12574.11    12177.96    156.87 o 
 -12   6  10     7819.73     8175.24     77.09 o 
 -10   6  10     4950.86     4405.21     77.72 o 
  -8   6  10    19500.58    19418.99    139.99 o 
  -6   6  10    20847.80    19118.59     92.03 o 
  -4   6  10    30507.51    29414.92    229.37 o 
  -2   6  10    51108.30    49697.32    419.52 o 
   0   6  10    25483.05    26519.00    287.41 o 
   2   6  10    11910.50    11658.64     96.84 o 
   4   6  10    15761.78    15751.60    141.03 o 
   6   6  10    29814.73    30814.96    408.33 o 
   8   6  10    15459.51    15948.99    136.76 o 
  10   6  10    11288.85    11399.88    103.26 o 
  12   6  10     9560.83     9713.70    167.55 o 
 -19   7  10      148.15      141.76     15.77 o 
 -17   7  10     1098.94     1016.81     37.69 o 
 -15   7  10     1168.86     1390.59     33.45 o 
 -13   7  10      700.37      737.37     26.66 o 
 -11   7  10      780.00      549.87     22.15 o 
  -9   7  10     2926.64     3009.67     52.74 o 
  -7   7  10      181.23      137.85     10.50 o 
  -5   7  10     1612.85     1557.40     27.38 o 
  -3   7  10      944.94      962.92     22.10 o 
  -1   7  10      568.00      563.76     18.94 o 
   1   7  10       97.27       82.62     12.39 o 
   3   7  10     1071.36      954.38     34.18 o 
   5   7  10       72.85       66.04     14.41 o 
   7   7  10      143.66      156.65     19.15 o 
   9   7  10      667.17      603.68     24.46 o 
  11   7  10        1.89        5.97      7.57 o 
 -18   8  10     1618.66     1562.71     39.78 o 
 -16   8  10      680.25      650.18     26.35 o 
 -14   8  10      228.27      235.18     17.66 o 
 -12   8  10      344.49      401.34     19.68 o 
 -10   8  10     2145.46     2076.42     55.60 o 
  -8   8  10     2956.17     2831.83     50.94 o 
  -6   8  10    10574.09    10388.47     99.94 o 
  -4   8  10     5941.24     5771.09     65.84 o 
  -2   8  10      284.20      363.05     15.35 o 
   0   8  10      189.01      299.95     18.41 o 
   2   8  10       83.66      136.24     15.37 o 
   4   8  10     2726.27     2679.09     55.55 o 
   6   8  10     1227.90     1063.98     35.07 o 
   8   8  10     1719.32     1761.63     40.67 o 
  10   8  10      435.39      454.53     19.82 o 
 -17   9  10       83.33       34.84     11.89 o 
 -15   9  10       43.20       24.62     10.70 o 
 -13   9  10      304.16      247.24     19.72 o 
 -11   9  10     1019.24     1036.22     33.72 o 
  -9   9  10     3598.92     3697.88     59.97 o 
  -7   9  10      780.14      710.65     27.84 o 
  -5   9  10        7.47       28.63     11.17 o 
  -3   9  10       17.39       26.47     11.33 o 
  -1   9  10      109.07       85.73     13.09 o 
   1   9  10      487.51      408.63     22.38 o 
   3   9  10       29.24       65.19     14.42 o 
   5   9  10     1064.01     1019.22     35.65 o 
   7   9  10     4513.78     4311.08     63.36 o 
   9   9  10      575.76      479.72     21.06 o 
 -18  10  10     3082.06     3393.69    211.49 o 
 -16  10  10     2720.69     2665.67     56.43 o 
 -14  10  10     7920.27     8357.10    106.49 o 
 -12  10  10    21139.43    20520.77    245.96 o 
 -10  10  10    24254.79    24308.72    206.02 o 
  -8  10  10    18282.80    18942.84    138.90 o 
  -6  10  10    10309.58     9882.48     89.07 o 
  -4  10  10     8861.20     8532.80     93.07 o 
  -2  10  10    10207.46    10003.00    100.11 o 
   0  10  10     6652.85     6250.69     77.52 o 
   2  10  10    13448.36    14269.48    203.37 o 
   4  10  10    12200.39    12593.14    242.71 o 
   6  10  10     5012.53     5174.88     73.53 o 
   8  10  10     7685.74     7745.13    111.60 o 
  10  10  10     3492.03     3569.60     48.87 o 
 -17  11  10      523.68      541.47     28.88 o 
 -15  11  10       46.09       39.56     10.67 o 
 -13  11  10       24.52       74.07     13.46 o 
 -11  11  10       87.99      168.03     19.27 o 
  -9  11  10      185.00      353.63     23.21 o 
  -7  11  10       28.85       18.19     10.88 o 
  -5  11  10     3441.22     3034.79     48.71 o 
  -3  11  10     4973.47     5433.58    148.41 o 
  -1  11  10      199.59      212.91     18.98 o 
   1  11  10        7.38       59.91     29.97 o 
   3  11  10      684.73      720.82     30.13 o 
   5  11  10      304.87      379.52     24.50 o 
   7  11  10      106.87      104.94     13.32 o 
   9  11  10       21.05       22.47      9.21 o 
 -16  12  10     7765.01     7585.08    154.65 o 
 -14  12  10    11217.29    10968.67     94.06 o 
 -12  12  10    16490.73    17314.13    143.33 o 
 -10  12  10    12508.06    11955.98    154.66 o 
  -8  12  10    11066.04    11609.37    171.08 o 
  -6  12  10     8638.98     8167.67     80.24 o 
  -4  12  10    16441.31    16584.35    182.98 o 
  -2  12  10    19538.94    19330.20    367.01 o 
   0  12  10    11022.14    11535.00    233.82 o 
   2  12  10    16008.67    16180.08    233.55 o 
   4  12  10    17887.52    19504.92    393.64 o 
   6  12  10    12198.10    12436.36    466.54 o 
   8  12  10     8242.25     8774.85    195.06 o 
 -15  13  10      301.23      276.75     17.53 o 
 -13  13  10      200.46      216.66     18.58 o 
 -11  13  10      102.85       67.02     14.69 o 
  -9  13  10      439.85      533.11     24.88 o 
  -7  13  10      192.54      272.31     18.91 o 
  -5  13  10      822.70     1077.32     34.65 o 
  -3  13  10      285.98      327.63     21.12 o 
  -1  13  10      146.03      233.55     22.98 o 
   1  13  10      460.31      454.48     26.86 o 
   3  13  10      188.65      176.93     17.29 o 
   5  13  10      110.81      122.86     15.73 o 
   7  13  10      177.02      155.87     15.43 o 
 -14  14  10      530.87      468.22     22.02 o 
 -12  14  10      119.91      149.93     16.22 o 
 -10  14  10      209.08      213.70     19.05 o 
  -8  14  10       68.15       58.98     12.46 o 
  -6  14  10      123.34      200.12     17.92 o 
  -4  14  10      406.76      296.81     19.74 o 
  -2  14  10      851.24      991.77     40.00 o 
   0  14  10     2349.36     2209.98     74.31 o 
   2  14  10     1795.17     2091.85     68.56 o 
   4  14  10     1691.29     1519.91     40.08 o 
   6  14  10       62.57       82.97     13.38 o 
 -13  15  10       21.24       32.51     11.36 o 
 -11  15  10       69.54       70.07     12.78 o 
  -9  15  10      241.00      208.98     16.49 o 
  -7  15  10        0.28        8.66     10.40 o 
  -5  15  10       13.14       24.33     11.27 o 
  -3  15  10        4.06       20.71     15.84 o 
  -1  15  10       42.14       42.50     22.74 o 
   1  15  10      177.89      196.33     24.79 o 
   3  15  10      186.01      174.84     21.39 o 
   5  15  10        3.67       16.79     14.04 o 
 -12  16  10     3222.63     3332.15    107.14 o 
 -10  16  10     5502.81     5353.94     73.87 o 
  -8  16  10     6811.38     6548.01     87.24 o 
  -6  16  10    11703.36    10862.69    139.61 o 
  -4  16  10    19486.03    20137.78    829.27 o 
  -2  16  10    11843.90    13093.75    680.91 o 
   0  16  10     6109.48     6055.38    221.54 o 
   2  16  10     3718.81     4043.41     93.32 o 
   4  16  10     4358.06     4157.46    111.90 o 
  -9  17  10      519.09      474.68     56.85 o 
  -7  17  10      555.24      574.52     28.07 o 
  -5  17  10      203.18      193.77     22.92 o 
  -3  17  10      273.47      207.23     29.21 o 
  -1  17  10      505.83      587.80     48.99 o 
   1  17  10      481.32      439.46     38.21 o 
  -4  18  10     9428.08     9791.47    186.22 o 
  -2  18  10     9841.57    10443.98    190.08 o 
 -19   1  11      187.98      160.80     17.55 o 
 -17   1  11      513.40      519.86     31.63 o 
 -15   1  11       11.20       12.95     11.94 o 
 -13   1  11     1764.96     1772.66     54.44 o 
 -11   1  11        9.54       18.79     13.79 o 
  -9   1  11      737.52      867.35     21.34 o 
  -7   1  11     1959.00     1775.86     25.52 o 
  -5   1  11       82.71      133.12      9.54 o 
  -3   1  11     3661.47     3634.16     43.63 o 
  -1   1  11       70.82       39.11      7.57 o 
   1   1  11      370.97      272.46     12.64 o 
   3   1  11      105.01      152.75     13.17 o 
   5   1  11      768.05      588.09     22.86 o 
   7   1  11       27.55       73.13     11.19 o 
   9   1  11      390.86      379.18     21.77 o 
  11   1  11      211.89      177.58     18.42 o 
 -20   2  11     4943.83     5135.10    197.76 o 
 -18   2  11     6138.83     6952.23     96.32 o 
 -16   2  11     7551.97     7551.37     98.70 o 
 -14   2  11    11012.27    11812.82    121.46 o 
 -12   2  11    18004.02    17809.29    183.44 o 
 -10   2  11    21265.81    20263.18    283.87 o 
  -8   2  11    22933.32    22427.12    199.82 o 
  -6   2  11    39450.78    37088.54    287.90 o 
  -4   2  11    13459.32    12338.67     81.49 o 
  -2   2  11    16956.72    15961.11    122.05 o 
   0   2  11    18751.01    18352.69    112.08 o 
   2   2  11    12817.23    12563.43     96.38 o 
   4   2  11     6675.22     6550.58     67.78 o 
   6   2  11     8447.82     8758.65     79.33 o 
   8   2  11    15374.68    15163.63    114.15 o 
  10   2  11     9510.32     9469.98    161.82 o 
 -19   3  11        3.44        5.60     11.64 o 
 -17   3  11     2947.87     2844.63     64.92 o 
 -15   3  11       64.77       57.51     13.32 o 
 -13   3  11       87.33       68.28     13.75 o 
 -11   3  11       86.33       65.22     12.06 o 
  -9   3  11     1669.64     1530.79     26.59 o 
  -7   3  11     1299.64     1189.89     22.49 o 
  -5   3  11      422.77      346.85     13.67 o 
  -3   3  11      123.07       79.01      8.30 o 
  -1   3  11      203.76      220.23     12.02 o 
   1   3  11      107.01      111.89     10.15 o 
   3   3  11       23.74       20.77      9.79 o 
   5   3  11      827.49      858.07     27.36 o 
   7   3  11        4.18        9.84      9.60 o 
   9   3  11        1.80        6.83      8.93 o 
  11   3  11       91.41       73.40     14.39 o 
 -20   4  11     1851.98     1854.17     45.72 o 
 -18   4  11     9664.52    10451.77    234.32 o 
 -16   4  11    12086.83    12074.66    109.32 o 
 -14   4  11    10306.40    10791.13    224.37 o 
 -12   4  11    12116.89    12627.44    104.69 o 
 -10   4  11     8951.73     8177.76     79.35 o 
  -8   4  11    22945.56    22228.30    211.83 o 
  -6   4  11     8305.88     7403.44     74.56 o 
  -4   4  11    15050.43    14263.44    128.40 o 
  -2   4  11    23713.27    22692.45    300.92 o 
   0   4  11    12621.73    12584.27    135.13 o 
   2   4  11    12681.86    12387.45    104.25 o 
   4   4  11     7902.93     8263.11     79.44 o 
   6   4  11    16518.70    17368.53    122.16 o 
   8   4  11     5473.95     5570.94     70.18 o 
  10   4  11     8185.72     8482.99    182.01 o 
 -19   5  11       52.86       58.00     12.46 o 
 -17   5  11      325.35      300.53     21.64 o 
 -15   5  11      775.73      850.08     31.93 o 
 -13   5  11     2085.56     2363.35     41.77 o 
 -11   5  11       96.92       66.23     12.54 o 
  -9   5  11      107.04      109.23     14.28 o 
  -7   5  11     2472.11     2531.31     39.29 o 
  -5   5  11     3128.44     3228.57     45.05 o 
  -3   5  11       71.86       91.32      9.75 o 
  -1   5  11      376.01      348.86     14.60 o 
   1   5  11      219.83      269.90     17.31 o 
   3   5  11       19.93       29.58     11.05 o 
   5   5  11      500.44      520.91     24.35 o 
   7   5  11       32.83       18.12     10.30 o 
   9   5  11      889.11      993.45     28.53 o 
  11   5  11      784.05      827.20     31.04 o 
 -18   6  11       67.89       96.54     14.81 o 
 -16   6  11      338.10      329.09     20.45 o 
 -14   6  11      112.18      125.65     13.96 o 
 -12   6  11      437.02      572.15     24.46 o 
 -10   6  11      856.74      868.72     27.87 o 
  -8   6  11     4936.53     4766.18     70.92 o 
  -6   6  11       98.77       77.53      9.78 o 
  -4   6  11     3524.34     3379.04     41.26 o 
  -2   6  11     4848.36     4905.28     67.36 o 
   0   6  11      158.22      154.07     14.37 o 
   2   6  11       69.58      124.82     14.70 o 
   4   6  11      599.76      567.30     25.29 o 
   6   6  11     3976.20     4033.06     92.69 o 
   8   6  11       90.57       95.26     12.97 o 
  10   6  11       63.66      114.86     11.59 o 
 -19   7  11       15.87        2.89     22.27 o 
 -17   7  11      764.79      700.52     35.06 o 
 -15   7  11      196.79      156.28     14.37 o 
 -13   7  11     1295.28     1370.39     31.99 o 
 -11   7  11     2767.36     2614.51     50.33 o 
  -9   7  11     3115.38     2953.75     52.93 o 
  -7   7  11     2087.64     2240.73     49.33 o 
  -5   7  11      606.97      785.72     30.39 o 
  -3   7  11     1954.06     1993.98     42.32 o 
  -1   7  11        9.84       20.49     11.07 o 
   1   7  11        3.54       27.07     10.79 o 
   3   7  11     1913.55     2083.03     48.06 o 
   5   7  11      149.38      148.23     16.93 o 
   7   7  11        9.70       -0.35      9.42 o 
   9   7  11       65.01       66.76     10.60 o 
 -18   8  11     6419.18     6839.23    146.81 o 
 -16   8  11     8863.44     8967.75    142.79 o 
 -14   8  11    17416.71    17737.53    140.23 o 
 -12   8  11    17405.85    17774.47    130.40 o 
 -10   8  11    21890.21    22425.26    149.04 o 
  -8   8  11    14740.23    15278.72    198.47 o 
  -6   8  11     9733.46     9143.35     98.29 o 
  -4   8  11    14877.68    14542.99    214.87 o 
  -2   8  11    22850.74    22832.78    284.53 o 
   0   8  11    14473.19    15258.47    207.49 o 
   2   8  11    17028.14    17832.85    168.47 o 
   4   8  11    12639.54    13313.10    130.99 o 
   6   8  11    16375.00    16587.20    158.46 o 
   8   8  11    10814.04    11257.07    159.63 o 
  10   8  11     5443.41     5388.34    142.48 o 
 -17   9  11        4.81        2.28     10.62 o 
 -15   9  11      125.86      131.01     14.51 o 
 -13   9  11     4281.98     3893.16     62.17 o 
 -11   9  11       18.45       45.95     12.67 o 
  -9   9  11      396.01      529.97     25.68 o 
  -7   9  11       82.76      129.90     16.74 o 
  -5   9  11      847.42      929.97     30.18 o 
  -3   9  11        4.81       21.73     11.51 o 
  -1   9  11      851.60      894.33     29.10 o 
   1   9  11     1391.51     1545.70     41.60 o 
   3   9  11      714.47      772.25     30.41 o 
   5   9  11      300.87      303.47     21.64 o 
   7   9  11       17.07       14.62      9.15 o 
   9   9  11      255.78      243.07     14.12 o 
 -16  10  11     4451.95     4336.01    103.88 o 
 -14  10  11     5212.41     5612.47    140.86 o 
 -12  10  11     9680.40    10363.54    223.89 o 
 -10  10  11     6256.10     6206.63     76.06 o 
  -8  10  11    10460.81    10926.68    101.16 o 
  -6  10  11    14454.13    14355.19    209.17 o 
  -4  10  11    10079.62    10026.71    112.13 o 
  -2  10  11     5957.50     5994.88     78.90 o 
   0  10  11     4649.44     4838.58     92.19 o 
   2  10  11     4605.26     5003.72    119.69 o 
   4  10  11     9581.06    10488.54    290.13 o 
   6  10  11     7118.01     7220.43    129.82 o 
   8  10  11     3045.38     3117.17     67.35 o 
 -15  11  11       16.10        7.64      9.79 o 
 -13  11  11      236.82      169.20     17.54 o 
 -11  11  11      316.23      339.08     21.75 o 
  -9  11  11     6079.49     6239.54     96.83 o 
  -7  11  11     2133.16     2002.55     40.08 o 
  -5  11  11      457.16      408.97     23.04 o 
  -3  11  11     2534.40     2504.66     63.10 o 
  -1  11  11      801.51      903.81     32.62 o 
   1  11  11        3.62       14.73     11.70 o 
   3  11  11      311.59      252.66     19.66 o 
   5  11  11       41.23       26.35     11.26 o 
   7  11  11       92.19       91.20     11.74 o 
 -14  12  11     1657.80     1989.54     43.00 o 
 -12  12  11     1131.38     1014.95     34.74 o 
 -10  12  11      246.78      223.48     18.69 o 
  -8  12  11      159.83      132.67     16.29 o 
  -6  12  11      874.66      917.91     29.88 o 
  -4  12  11     2258.31     2299.00     48.12 o 
  -2  12  11     1004.47      935.27     31.69 o 
   0  12  11     1313.50     1294.61     41.01 o 
   2  12  11     9064.16     9328.27    134.47 o 
   4  12  11     2066.23     2013.03     72.96 o 
   6  12  11      517.90      481.76     21.64 o 
 -15  13  11      235.02      312.66     38.02 o 
 -13  13  11       73.28       77.14     13.21 o 
 -11  13  11      224.41      161.85     17.15 o 
  -9  13  11      469.56      378.55     22.26 o 
  -7  13  11      922.91     1079.87     30.65 o 
  -5  13  11      833.10      742.25     28.46 o 
  -3  13  11      173.11      224.35     17.87 o 
  -1  13  11       48.67       36.83     14.65 o 
   1  13  11       38.33       42.63     13.55 o 
   3  13  11       19.09       12.92     10.65 o 
   5  13  11       11.20        2.73      9.43 o 
 -12  14  11     8689.94     9189.34    112.87 o 
 -10  14  11    12339.18    12086.22    107.83 o 
  -8  14  11    16891.16    17609.82    171.27 o 
  -6  14  11    16731.51    15618.11    176.86 o 
  -4  14  11    11231.90    11550.06    248.94 o 
  -2  14  11     9136.57     8996.26    259.90 o 
   0  14  11    16340.09    17149.96    596.44 o 
   2  14  11    11647.75    11433.79    377.97 o 
   4  14  11     5856.94     6056.49    104.05 o 
 -11  15  11      253.26      208.60     16.34 o 
  -9  15  11      918.33      968.81     28.89 o 
  -7  15  11      250.94      195.91     16.07 o 
  -5  15  11     1242.08     1420.14     42.32 o 
  -3  15  11      366.66      245.19     25.38 o 
  -1  15  11      125.59       74.21     24.04 o 
   1  15  11      908.85      922.71     38.86 o 
   3  15  11       16.29        7.72     18.85 o 
  -8  16  11      461.20      409.45     21.87 o 
  -6  16  11     3073.05     3155.49    154.70 o 
  -4  16  11     5223.84     5190.20    129.08 o 
  -2  16  11     2341.60     2533.58    109.29 o 
   0  16  11     5897.03     5675.50    107.54 o 
  -5  17  11       14.97       27.17     18.43 o 
  -3  17  11       35.36       55.49     19.93 o 
 -20   0  12     8465.27     8419.19    161.97 o 
 -18   0  12     5658.56     6300.19    386.65 o 
 -16   0  12     4004.78     4326.14     90.53 o 
 -14   0  12     9507.73    11115.79    312.87 o 
 -12   0  12    34716.24    37620.15   1365.25 o 
 -10   0  12    28105.24    27845.88    677.24 o 
  -8   0  12    11437.16    11258.20    133.05 o 
  -6   0  12    39975.43    38636.24    310.72 o 
  -4   0  12    33536.29    32847.96    306.32 o 
  -2   0  12    37071.95    35795.54    387.80 o 
   0   0  12    25668.97    24214.14    189.64 o 
   2   0  12    11027.36    10450.20    123.99 o 
   4   0  12     2543.19     2553.85     60.44 o 
   6   0  12    11471.86    12031.15    218.11 o 
   8   0  12    17963.99    17805.22    165.80 o 
  10   0  12     5212.93     5152.46    100.17 o 
 -19   1  12        5.58        6.87     10.46 o 
 -17   1  12      173.31      246.05     19.78 o 
 -15   1  12      376.28      292.83     21.63 o 
 -13   1  12      198.83      198.99     19.46 o 
 -11   1  12     1622.63     1491.32     49.32 o 
  -9   1  12      903.32      810.48     46.04 o 
  -7   1  12       13.70       21.58      8.72 o 
  -5   1  12      910.67      868.91     20.94 o 
  -3   1  12     2065.31     2030.46     30.24 o 
  -1   1  12       10.74       -0.80     10.16 o 
   1   1  12      239.42      231.74     17.25 o 
   3   1  12       27.37       19.22      9.83 o 
   5   1  12       85.16       94.81     12.00 o 
   7   1  12      571.70      573.49     22.65 o 
   9   1  12       74.96       71.08     11.50 o 
 -18   2  12     1411.49     1548.76     43.75 o 
 -16   2  12     3320.70     3500.70     58.95 o 
 -14   2  12     6914.62     7248.35     97.33 o 
 -12   2  12     6100.50     5747.36    110.77 o 
 -10   2  12     2674.15     2602.65     49.10 o 
  -8   2  12      611.58      603.56     23.74 o 
  -6   2  12      198.22      192.22     11.33 o 
  -4   2  12     7704.07     7170.09     64.43 o 
  -2   2  12     7041.99     6824.56     88.18 o 
   0   2  12    21073.23    20713.67    204.95 o 
   2   2  12    12903.18    12245.94    118.79 o 
   4   2  12     2240.62     2146.94     40.32 o 
   6   2  12     6606.06     6733.29     75.41 o 
   8   2  12     1764.14     1865.29     37.11 o 
  10   2  12      907.52      959.25     59.41 o 
 -19   3  12      463.34      369.99     22.03 o 
 -17   3  12      520.58      502.26     26.34 o 
 -15   3  12      831.04      877.72     31.63 o 
 -13   3  12       68.74      119.28     15.48 o 
 -11   3  12     1444.09     1543.22     38.68 o 
  -9   3  12      106.93       90.11     13.64 o 
  -7   3  12     1206.30     1319.36     32.93 o 
  -5   3  12      377.64      455.22     18.85 o 
  -3   3  12       88.82       99.99     12.16 o 
  -1   3  12     1142.36     1132.10     32.33 o 
   1   3  12      782.31      708.53     27.10 o 
   3   3  12      776.90      727.74     25.44 o 
   5   3  12       58.70       75.84     11.62 o 
   7   3  12      358.59      403.13     22.40 o 
   9   3  12      144.78      184.51     15.00 o 
 -18   4  12      959.96     1142.66     36.97 o 
 -16   4  12     2790.27     2400.73     62.18 o 
 -14   4  12     3135.62     3282.28     54.06 o 
 -12   4  12     3682.16     3518.71     59.09 o 
 -10   4  12     7046.77     7331.12     81.63 o 
  -8   4  12    14820.40    14274.23    113.14 o 
  -6   4  12     9522.21     9603.10     90.95 o 
  -4   4  12     9736.70     9563.71    138.62 o 
  -2   4  12     7558.17     7605.42     99.09 o 
   0   4  12     3416.37     3067.63     52.73 o 
   2   4  12     8090.31     8329.05     83.64 o 
   4   4  12     8885.64     9078.84     86.56 o 
   6   4  12     3363.17     3669.37     58.13 o 
   8   4  12     2017.87     2001.45     45.99 o 
  10   4  12     3135.20     3191.01    100.72 o 
 -19   5  12      316.37      216.86     35.67 o 
 -17   5  12      300.40      263.46     17.39 o 
 -15   5  12        1.43       -1.02     10.39 o 
 -13   5  12      399.75      369.45     20.00 o 
 -11   5  12      103.19      122.45     14.34 o 
  -9   5  12      163.68      163.63     17.75 o 
  -7   5  12      463.38      469.83     24.78 o 
  -5   5  12     1508.44     1445.19     36.75 o 
  -3   5  12      201.90      306.07     35.25 o 
  -1   5  12       49.55       49.38     11.45 o 
   1   5  12      513.54      501.47     24.00 o 
   3   5  12        2.13       13.75     10.24 o 
   5   5  12      461.04      465.56     21.90 o 
   7   5  12      203.12      241.12     17.12 o 
   9   5  12      139.03      170.00     14.12 o 
 -18   6  12     8268.55     8053.76    272.81 o 
 -16   6  12     9758.49     9615.07    155.47 o 
 -14   6  12    11036.81    11289.69    154.22 o 
 -12   6  12     8726.93     9347.12     85.94 o 
 -10   6  12    21329.17    21678.59    158.09 o 
  -8   6  12    16662.71    17709.41    206.42 o 
  -6   6  12     7369.28     6823.24    100.15 o 
  -4   6  12    16481.78    17084.16    127.45 o 
  -2   6  12    12039.00    11524.33    163.57 o 
   0   6  12    15039.22    15560.32    138.33 o 
   2   6  12    27756.69    28550.84    273.34 o 
   4   6  12    12848.13    13747.92    205.37 o 
   6   6  12    14179.74    14947.10    180.62 o 
   8   6  12     9412.78     9558.50     85.62 o 
 -17   7  12       94.41      101.90     13.53 o 
 -15   7  12      261.45      258.38     16.89 o 
 -13   7  12       75.07       88.03     13.01 o 
 -11   7  12      205.85      268.58     21.42 o 
  -9   7  12     1301.89     1551.91     48.25 o 
  -7   7  12     1724.12     1648.74     43.10 o 
  -5   7  12      804.30      858.45     31.83 o 
  -3   7  12      124.40      117.35     14.16 o 
  -1   7  12        7.53       23.63     10.23 o 
   1   7  12       80.17       59.47     11.85 o 
   3   7  12      183.11      189.59     17.72 o 
   5   7  12      264.44      304.39     20.54 o 
   7   7  12      329.89      343.59     19.89 o 
   9   7  12       31.78       27.43     11.18 o 
 -16   8  12      819.23      794.60     27.74 o 
 -14   8  12      154.70      136.47     15.14 o 
 -12   8  12      107.37      127.23     14.98 o 
 -10   8  12     4694.75     4665.15     66.55 o 
  -8   8  12     8328.15     8680.02     97.95 o 
  -6   8  12     8258.19     8142.94     92.30 o 
  -4   8  12     4876.94     4692.59     69.76 o 
  -2   8  12      851.49      895.51     29.28 o 
   0   8  12      642.61      524.19     22.79 o 
   2   8  12     4891.88     4793.68     69.15 o 
   4   8  12     2957.70     3068.39     59.24 o 
   6   8  12      366.96      409.24     21.72 o 
   8   8  12      889.99      955.25     25.99 o 
 -17   9  12       16.68        6.86     10.51 o 
 -15   9  12        1.18       -1.42     10.31 o 
 -13   9  12       11.83        6.52     10.28 o 
 -11   9  12      166.16      100.13     14.35 o 
  -9   9  12      576.46      493.00     26.14 o 
  -7   9  12       56.37       19.07     11.97 o 
  -5   9  12      948.27     1039.32     38.34 o 
  -3   9  12      284.94      278.73     19.32 o 
  -1   9  12      369.25      451.39     21.33 o 
   1   9  12      581.99      514.24     24.24 o 
   3   9  12     2942.23     2827.38     57.46 o 
   5   9  12      547.01      567.43     25.59 o 
   7   9  12      165.83      134.33     13.01 o 
 -16  10  12     2488.01     2140.98     49.38 o 
 -14  10  12    10441.54    10851.09    152.27 o 
 -12  10  12    11990.36    11847.22    153.46 o 
 -10  10  12     1250.65     1331.95     35.84 o 
  -8  10  12     2425.40     2424.99     50.83 o 
  -6  10  12    16049.32    16211.36    239.86 o 
  -4  10  12    11446.11    12075.26    110.46 o 
  -2  10  12     6014.25     6333.57     74.56 o 
   0  10  12     6195.66     6222.40     74.25 o 
   2  10  12    12039.69    12149.10    379.47 o 
   4  10  12     3454.04     3295.42     97.91 o 
   6  10  12     3140.12     3228.68     53.07 o 
 -15  11  12        7.68        3.94      9.18 o 
 -13  11  12      216.57      229.60     18.33 o 
 -11  11  12      169.34      126.87     15.34 o 
  -9  11  12     1806.62     1681.72     38.09 o 
  -7  11  12     1858.81     2221.05     47.36 o 
  -5  11  12     1102.20     1016.87     33.65 o 
  -3  11  12      559.44      618.04     27.12 o 
  -1  11  12      242.87      213.65     18.54 o 
   1  11  12       46.91       43.75     12.48 o 
   3  11  12      114.23      139.51     15.55 o 
   5  11  12     1007.09      929.01     27.87 o 
 -14  12  12     4875.96     4607.14     89.41 o 
 -12  12  12     8380.71     8663.42     89.46 o 
 -10  12  12     8287.30     8503.70     87.54 o 
  -8  12  12    12057.81    13176.02    111.51 o 
  -6  12  12    13767.88    13820.57    198.25 o 
  -4  12  12    11779.79    12033.08    206.71 o 
  -2  12  12     8423.72     8528.83    238.70 o 
   0  12  12     5330.74     5687.03     77.44 o 
   2  12  12     6522.84     6486.68    176.23 o 
   4  12  12     9171.57     9368.81    232.18 o 
 -13  13  12      154.68      138.00     13.47 o 
 -11  13  12      627.29      561.53     29.71 o 
  -9  13  12      164.02      181.36     16.06 o 
  -7  13  12        8.43       -6.54     11.98 o 
  -5  13  12       28.93       50.82     12.23 o 
  -3  13  12       68.67      103.63     15.15 o 
  -1  13  12       13.50        0.99     12.23 o 
   1  13  12      173.08      170.13     17.64 o 
   3  13  12        1.41        7.26     10.34 o 
 -12  14  12      140.74      208.89     16.30 o 
 -10  14  12       25.93       30.07     10.64 o 
  -8  14  12       59.37       63.65     14.50 o 
  -6  14  12      137.19      155.54     15.71 o 
  -4  14  12      387.86      315.68     22.78 o 
  -2  14  12      366.66      351.40     24.06 o 
   0  14  12     1066.01      974.38     47.07 o 
   2  14  12      645.04      633.40     36.15 o 
  -9  15  12      618.45      629.15     37.60 o 
  -7  15  12      598.89      624.57     27.20 o 
  -5  15  12       59.68       43.97     14.16 o 
  -3  15  12      263.74      343.92     26.95 o 
  -1  15  12      165.20      134.54     23.27 o 
   1  15  12      184.86      217.75     31.49 o 
  -6  16  12     6936.98     7391.51    199.75 o 
  -4  16  12     4824.60     5400.91    164.68 o 
  -2  16  12     8914.12     9699.62    200.44 o 
 -19   1  13       13.64       15.86     14.55 o 
 -17   1  13       58.88       87.81     14.15 o 
 -15   1  13      272.54      247.83     18.88 o 
 -13   1  13       41.01       28.52     14.51 o 
 -11   1  13       35.89       16.59     12.95 o 
  -9   1  13      493.09      451.87     23.27 o 
  -7   1  13        6.02        1.25      9.50 o 
  -5   1  13      149.07      138.36     14.08 o 
  -3   1  13     1239.34     1170.37     29.03 o 
  -1   1  13      629.75      620.35     28.01 o 
   1   1  13       47.70       49.23     12.42 o 
   3   1  13      520.94      583.69     23.81 o 
   5   1  13        2.82       12.03      8.61 o 
   7   1  13       12.42        6.10      8.84 o 
   9   1  13      168.95      120.62     24.00 o 
 -18   2  13     6382.67     6538.96     87.89 o 
 -16   2  13     6539.66     6555.45    107.76 o 
 -14   2  13     7911.98     8617.59    104.00 o 
 -12   2  13    15009.22    14912.25    138.87 o 
 -10   2  13    12538.52    12782.79    156.33 o 
  -8   2  13    20670.95    20827.37    295.03 o 
  -6   2  13    19682.86    19712.26    117.18 o 
  -4   2  13    24198.12    24400.61    173.00 o 
  -2   2  13    17463.39    17603.81    128.60 o 
   0   2  13     1057.74     1061.26     34.07 o 
   2   2  13     5518.52     5684.71     68.11 o 
   4   2  13    12785.24    12445.03    132.36 o 
   6   2  13     7204.37     7484.45     75.45 o 
   8   2  13     7261.76     6784.52     66.29 o 
 -17   3  13       72.72       88.57     13.59 o 
 -15   3  13       59.36       55.21     14.54 o 
 -13   3  13      101.10      125.34     15.77 o 
 -11   3  13     2067.19     1991.97     46.39 o 
  -9   3  13     1884.78     1807.91     44.62 o 
  -7   3  13       33.98       61.47     11.92 o 
  -5   3  13     1247.07     1402.43     34.13 o 
  -3   3  13      465.17      495.13     23.39 o 
  -1   3  13     9202.10     9034.48     96.34 o 
   1   3  13       43.37       55.36     11.65 o 
   3   3  13     2445.01     2399.75     44.21 o 
   5   3  13      232.45      215.77     15.38 o 
   7   3  13        0.34        0.17      8.98 o 
 -18   4  13     4789.14     4939.01    388.45 o 
 -16   4  13     5911.36     5691.80    117.23 o 
 -14   4  13     9457.29     9463.42    190.00 o 
 -12   4  13     5392.36     5184.18     70.11 o 
 -10   4  13     9701.25     9779.46     94.73 o 
  -8   4  13    12227.52    12872.17    127.33 o 
  -6   4  13     7423.85     7174.22     86.77 o 
  -4   4  13    17466.22    17779.65    187.27 o 
  -2   4  13    18118.68    18331.82    129.54 o 
   0   4  13    14097.32    14278.11    111.48 o 
   2   4  13     6494.93     6560.38     82.28 o 
   4   4  13     8727.15     8778.00    166.69 o 
   6   4  13     9560.45     9942.12    144.00 o 
   8   4  13     4243.80     4302.67     69.20 o 
 -17   5  13       82.83       62.65     12.16 o 
 -15   5  13      441.16      455.83     25.17 o 
 -13   5  13        5.89       18.38     10.37 o 
 -11   5  13      847.44      936.30     30.42 o 
  -9   5  13     1627.66     1880.65     45.65 o 
  -7   5  13       42.09       42.09     12.61 o 
  -5   5  13      623.28      809.19     28.00 o 
  -3   5  13     1653.16     1663.65     40.08 o 
  -1   5  13      896.11      964.24     29.32 o 
   1   5  13        7.01       22.45     10.39 o 
   3   5  13       53.34       42.64     10.80 o 
   5   5  13      893.11      947.32     30.89 o 
   7   5  13      913.19     1003.90     31.30 o 
 -16   6  13      662.63      604.81     25.18 o 
 -14   6  13       10.58       12.96      9.51 o 
 -12   6  13      468.62      584.42     27.22 o 
 -10   6  13      421.68      444.58     24.74 o 
  -8   6  13      782.64      768.02     30.58 o 
  -6   6  13      325.80      406.48     25.82 o 
  -4   6  13     2469.65     2680.93     50.62 o 
  -2   6  13      511.75      627.68     26.26 o 
   0   6  13      870.01      914.02     27.93 o 
   2   6  13      104.04       70.54     12.31 o 
   4   6  13      643.89      639.38     25.10 o 
   6   6  13      874.69      973.48     29.08 o 
   8   6  13      128.58       88.05     15.84 o 
 -17   7  13      103.49       75.40     15.68 o 
 -15   7  13       22.07       33.35     11.60 o 
 -13   7  13      553.11      681.67     25.54 o 
 -11   7  13      743.19      721.54     29.45 o 
  -9   7  13     1654.87     1561.75     41.73 o 
  -7   7  13      120.55      131.57     16.15 o 
  -5   7  13      584.61      644.58     31.15 o 
  -3   7  13       83.89      140.75     15.74 o 
  -1   7  13      302.82      411.56     20.48 o 
   1   7  13      819.99      702.96     26.11 o 
   3   7  13      734.82      619.66     25.64 o 
   5   7  13       47.33       25.12     10.52 o 
   7   7  13      268.38      238.06     18.62 o 
 -16   8  13    10401.01     9501.01    353.14 o 
 -14   8  13    11817.45    12625.98    111.04 o 
 -12   8  13     8573.93     8589.93     83.08 o 
 -10   8  13     9940.49     9711.07     99.08 o 
  -8   8  13    11684.48    11958.76    170.86 o 
  -6   8  13     8124.35     8371.40    120.07 o 
  -4   8  13     5475.78     6007.78    119.46 o 
  -2   8  13     7351.36     7368.25     81.11 o 
   0   8  13    16356.08    16141.72    268.85 o 
   2   8  13    16099.54    16096.56    296.17 o 
   4   8  13     7522.17     7735.34    101.09 o 
   6   8  13     9270.24     8919.73    167.95 o 
 -15   9  13      888.39      745.39     26.04 o 
 -13   9  13      209.91      231.72     16.18 o 
 -11   9  13     3590.62     3930.64     60.92 o 
  -9   9  13      785.82      726.98     29.87 o 
  -7   9  13        3.55       25.49     11.49 o 
  -5   9  13       19.27       55.02     13.79 o 
  -3   9  13     1078.15      997.37     29.96 o 
  -1   9  13       74.12       83.30     12.23 o 
   1   9  13      233.00      136.00     13.96 o 
   3   9  13      446.63      450.94     23.08 o 
   5   9  13      178.29      187.87     14.50 o 
 -14  10  13     2458.15     2476.40     45.02 o 
 -12  10  13     4707.36     4708.09     56.80 o 
 -10  10  13     7050.23     7050.44     95.33 o 
  -8  10  13    11504.57    11686.72    225.58 o 
  -6  10  13     9113.38     9147.93    102.73 o 
  -4  10  13     7267.77     7835.11    133.94 o 
  -2  10  13     7768.77     7718.58     75.70 o 
   0  10  13     4695.72     4511.41     81.19 o 
   2  10  13     4633.05     4765.56    134.75 o 
   4  10  13     3324.96     3297.85     69.04 o 
 -13  11  13      495.62      487.99     25.85 o 
 -11  11  13      739.63      871.55     31.27 o 
  -9  11  13       12.37        8.97     10.29 o 
  -7  11  13        2.16       11.99     11.45 o 
  -5  11  13      433.44      430.56     24.52 o 
  -3  11  13        1.66        6.44      9.74 o 
  -1  11  13      672.53      606.52     26.53 o 
   1  11  13     1538.90     1452.45     37.05 o 
   3  11  13       28.47       26.55     10.08 o 
 -12  12  13      522.85      474.35     23.74 o 
 -10  12  13      599.75      719.54     27.58 o 
  -8  12  13      616.87      596.72     27.29 o 
  -6  12  13      698.87      697.88     28.89 o 
  -4  12  13     1755.17     1723.57     37.40 o 
  -2  12  13     1595.30     1560.95     39.25 o 
   0  12  13     2861.64     2982.68     56.16 o 
   2  12  13     1502.67     1636.98     45.35 o 
 -11  13  13      246.20      313.50     19.55 o 
  -9  13  13      322.52      382.21     27.43 o 
  -7  13  13       12.66       33.02     12.13 o 
  -5  13  13       25.08       19.61     10.21 o 
  -3  13  13       37.91       59.82     12.68 o 
  -1  13  13      574.15      535.19     26.46 o 
   1  13  13       42.91       32.72     12.88 o 
 -10  14  13     7909.77     7889.78    169.15 o 
  -8  14  13     6689.11     7192.21    189.07 o 
  -6  14  13     7570.50     7237.06    253.62 o 
  -4  14  13     8892.81     9525.61    391.38 o 
  -2  14  13    10186.63    10179.44    339.08 o 
  -5  15  13      462.96      517.06     59.06 o 
 -18   0  14     4475.69     4628.67    126.28 o 
 -16   0  14     7537.74     7822.89    386.94 o 
 -14   0  14    13110.74    14675.90    222.83 o 
 -12   0  14    12359.64    12640.49    200.00 o 
 -10   0  14     3984.85     4056.32     91.07 o 
  -8   0  14    15181.88    16240.45    160.08 o 
  -6   0  14    16321.83    16446.77    161.11 o 
  -4   0  14    13479.35    13277.36    255.53 o 
  -2   0  14     4813.98     4703.88     95.74 o 
   0   0  14     9517.43     9439.75    309.13 o 
   2   0  14    25238.02    24219.88    467.00 o 
   4   0  14     9790.88     9944.71    225.11 o 
   6   0  14     4289.54     4306.47    107.72 o 
 -17   1  14      134.57      174.06     17.61 o 
 -15   1  14       43.16       25.00     13.45 o 
 -13   1  14      367.82      319.73     26.04 o 
 -11   1  14     2242.56     1879.91     49.42 o 
  -9   1  14     1777.09     1719.92     60.77 o 
  -7   1  14      154.23      152.03     14.52 o 
  -5   1  14      376.63      342.69     18.95 o 
  -3   1  14      408.16      421.99     22.95 o 
  -1   1  14     3297.44     3262.36     56.92 o 
   1   1  14     1491.58     1406.63     40.60 o 
   3   1  14     1309.85     1285.28     33.31 o 
   5   1  14      323.39      287.41     15.30 o 
 -18   2  14      574.89      586.75     49.42 o 
 -16   2  14      840.54      767.49     32.08 o 
 -14   2  14     2285.82     2302.77    114.35 o 
 -12   2  14     1362.69     1230.16     40.16 o 
 -10   2  14     3622.94     3515.60     60.59 o 
  -8   2  14     2051.91     2093.84     43.58 o 
  -6   2  14     3277.71     3342.17     47.33 o 
  -4   2  14     4243.12     4281.59     86.18 o 
  -2   2  14     1823.79     2019.62     45.65 o 
   0   2  14     2739.02     2703.00     50.94 o 
   2   2  14     2792.90     2811.58     49.37 o 
   4   2  14     4193.63     4203.17     54.86 o 
   6   2  14     2111.62     1922.94     37.39 o 
 -17   3  14       12.90        8.15     12.03 o 
 -15   3  14        3.01       -8.81     11.18 o 
 -13   3  14      826.51      770.08     33.58 o 
 -11   3  14     1493.14     1600.58     37.82 o 
  -9   3  14       21.90       55.05     12.35 o 
  -7   3  14      298.99      348.11     20.40 o 
  -5   3  14     1124.22     1370.15     34.81 o 
  -3   3  14      396.63      400.13     21.20 o 
  -1   3  14        4.75        5.61     10.24 o 
   1   3  14        3.83        8.94     10.09 o 
   3   3  14      152.25      202.95     14.61 o 
   5   3  14      762.26      766.73     26.18 o 
 -16   4  14     1513.00     1489.55     47.35 o 
 -14   4  14     3707.00     4095.26     74.42 o 
 -12   4  14     5774.75     5639.94     78.66 o 
 -10   4  14     3503.58     3630.47     55.49 o 
  -8   4  14     4369.60     4371.57     67.60 o 
  -6   4  14     7719.62     8085.99     83.13 o 
  -4   4  14     9481.70     9667.67     91.37 o 
  -2   4  14     7759.07     8200.23     84.33 o 
   0   4  14     7882.03     7820.26     85.24 o 
   2   4  14     2401.99     2608.72     43.27 o 
   4   4  14     1442.29     1444.94     32.05 o 
   6   4  14     3563.33     3538.62     76.62 o 
 -17   5  14        1.00        8.19     13.51 o 
 -15   5  14      202.22      207.39     17.25 o 
 -13   5  14      353.11      301.74     17.80 o 
 -11   5  14      753.04      863.97     33.75 o 
  -9   5  14       60.29       76.15     13.56 o 
  -7   5  14      225.65      196.58     18.13 o 
  -5   5  14      894.15      960.52     30.90 o 
  -3   5  14     3543.85     3627.20     56.15 o 
  -1   5  14      508.25      508.74     25.08 o 
   1   5  14      226.43      231.33     16.07 o 
   3   5  14       92.27       63.04     10.77 o 
   5   5  14      340.70      303.03     17.33 o 
 -16   6  14    10087.50     9928.64    132.90 o 
 -14   6  14     8394.53     8968.99    172.92 o 
 -12   6  14     7915.98     8160.31    104.70 o 
 -10   6  14     8552.93     9035.70    103.63 o 
  -8   6  14     8998.71     9851.80    132.77 o 
  -6   6  14     7141.87     7198.74    116.54 o 
  -4   6  14     5620.90     6359.41     99.14 o 
  -2   6  14    10306.73    10714.58    124.10 o 
   0   6  14    19352.02    19725.98    343.44 o 
   2   6  14     8557.76     8642.21    103.02 o 
   4   6  14     8348.95     8728.05    196.25 o 
   6   6  14    11004.43    10369.45    195.68 o 
 -15   7  14      189.56      186.44     17.29 o 
 -13   7  14        4.29       12.13     10.24 o 
 -11   7  14      643.34      687.63     30.05 o 
  -9   7  14       16.73       20.26     10.81 o 
  -7   7  14       81.02      147.74     15.73 o 
  -5   7  14       74.77       41.71     12.87 o 
  -3   7  14        3.13        2.70      9.88 o 
  -1   7  14      983.65     1049.88     27.70 o 
   1   7  14      664.48      650.18     22.71 o 
   3   7  14       12.38       18.02      9.85 o 
   5   7  14      142.32      121.78     13.17 o 
 -14   8  14       71.12       80.71     11.57 o 
 -12   8  14      343.99      380.92     24.61 o 
 -10   8  14      112.92      111.42     14.00 o 
  -8   8  14       49.28       56.80     12.53 o 
  -6   8  14      917.75     1038.43     36.69 o 
  -4   8  14     6391.93     6628.76     85.14 o 
  -2   8  14     9127.86     9591.77    109.49 o 
   0   8  14     2154.33     2125.79     43.21 o 
   2   8  14      149.50      188.05     16.11 o 
   4   8  14      208.02      226.16     14.88 o 
 -13   9  14      181.74      133.33     13.16 o 
 -11   9  14       62.96       23.56     10.22 o 
  -9   9  14       23.04       25.81      9.95 o 
  -7   9  14       67.64      103.74     15.23 o 
  -5   9  14      324.40      311.22     21.28 o 
  -3   9  14        2.49        1.03     10.36 o 
  -1   9  14      499.50      499.70     22.26 o 
   1   9  14      258.15      254.42     16.90 o 
   3   9  14      292.13      235.87     15.45 o 
 -14  10  14     2343.31     2384.63     84.47 o 
 -12  10  14     3516.91     3455.92     97.83 o 
 -10  10  14     4596.61     4855.57     68.15 o 
  -8  10  14     8366.86     8374.99    124.71 o 
  -6  10  14     5903.17     6187.90    187.61 o 
  -4  10  14     7438.16     7578.91     85.22 o 
  -2  10  14     7346.91     6999.36     70.65 o 
   0  10  14     6608.80     6545.96    164.08 o 
   2  10  14     5343.58     5642.23    144.63 o 
 -13  11  14       79.67       96.57     16.88 o 
 -11  11  14      243.01      250.02     19.03 o 
  -9  11  14      148.52      119.90     13.29 o 
  -7  11  14       30.98       14.58     10.62 o 
  -5  11  14       59.65       46.40     11.64 o 
  -3  11  14       20.45       14.42     10.35 o 
  -1  11  14      746.06      803.84     34.36 o 
   1  11  14      778.83      733.57     35.77 o 
 -10  12  14    10105.70     9017.86    765.83 o 
  -8  12  14    10824.40    11305.75    233.38 o 
  -6  12  14     8664.23     8621.52    222.47 o 
  -4  12  14     7050.88     7399.81    103.96 o 
  -2  12  14     6112.76     6292.03     85.54 o 
   0  12  14     4476.21     4462.33     89.76 o 
  -9  13  14        3.08        8.99     13.67 o 
  -7  13  14      245.12      202.08     16.51 o 
  -5  13  14      275.40      335.30     23.97 o 
  -3  13  14       75.65       57.90     17.06 o 
 -17   1  15      196.47      135.32     19.01 o 
 -15   1  15       78.39       73.71     14.35 o 
 -13   1  15       81.41       95.85     16.42 o 
 -11   1  15      251.73      303.00     21.15 o 
  -9   1  15       17.83       20.32     10.47 o 
  -7   1  15     1094.85      970.05     28.19 o 
  -5   1  15       24.91       37.00     11.10 o 
  -3   1  15      222.64      212.45     19.31 o 
  -1   1  15      208.50      173.56     19.26 o 
   1   1  15       90.05       34.89     12.54 o 
   3   1  15        8.05       17.10     10.90 o 
   5   1  15       84.07       68.82     25.30 o 
 -16   2  15     7213.81     6736.63    250.25 o 
 -14   2  15     5517.69     6171.58    147.15 o 
 -12   2  15     6695.19     6880.11    140.52 o 
 -10   2  15     9452.63     9633.75    106.97 o 
  -8   2  15    13847.10    13969.97    106.74 o 
  -6   2  15     9941.04     9947.41    100.56 o 
  -4   2  15    10428.90    10630.84    115.07 o 
  -2   2  15     5399.73     5457.19     69.94 o 
   0   2  15     5340.96     5604.99     83.04 o 
   2   2  15     6388.49     6363.64     81.31 o 
   4   2  15     5612.21     5564.66     68.52 o 
 -15   3  15      223.59      195.34     18.22 o 
 -13   3  15        4.80        7.85     11.29 o 
 -11   3  15      488.88      429.64     22.39 o 
  -9   3  15       32.33       39.19     12.90 o 
  -7   3  15       59.83       46.45     11.47 o 
  -5   3  15     5124.38     5187.86     63.89 o 
  -3   3  15     1154.39     1182.08     31.86 o 
  -1   3  15       29.22       34.67     10.69 o 
   1   3  15      732.24      651.27     24.34 o 
   3   3  15      270.61      186.68     14.94 o 
   5   3  15      631.75      697.64     53.13 o 
 -16   4  15     3980.13     4023.65    103.91 o 
 -14   4  15     5223.63     5430.05    119.92 o 
 -12   4  15     6853.50     6672.27     99.92 o 
 -10   4  15     6336.69     6341.02    112.15 o 
  -8   4  15     6312.88     6309.84    174.08 o 
  -6   4  15    12464.93    12196.71     97.53 o 
  -4   4  15     5495.95     5734.31     66.73 o 
  -2   4  15     4447.39     4579.28     62.30 o 
   0   4  15     7123.06     7681.02     78.53 o 
   2   4  15     6213.67     6271.47     74.41 o 
   4   4  15     5433.65     5384.24    107.99 o 
 -15   5  15       18.73       44.80     14.10 o 
 -13   5  15        6.22       11.36     10.63 o 
 -11   5  15       51.24       89.90     13.23 o 
  -9   5  15     1197.75     1261.57     35.27 o 
  -7   5  15        3.54       20.66     10.61 o 
  -5   5  15      115.58       95.19     13.63 o 
  -3   5  15      286.66      328.21     18.55 o 
  -1   5  15      386.25      436.71     21.24 o 
   1   5  15        9.76       11.66      9.03 o 
   3   5  15       28.54       40.03      9.10 o 
 -14   6  15      540.57      483.59     21.98 o 
 -12   6  15       24.78       22.48     10.36 o 
 -10   6  15      996.44     1079.18     31.72 o 
  -8   6  15      273.55      282.01     18.54 o 
  -6   6  15       15.66       30.67     11.80 o 
  -4   6  15       14.20       17.94     10.21 o 
  -2   6  15      838.34      861.63     25.91 o 
   0   6  15     1679.99     1772.96     36.71 o 
   2   6  15      954.32      989.14     25.20 o 
   4   6  15      174.51      112.45     21.96 o 
 -15   7  15      119.08      126.19     26.91 o 
 -13   7  15      853.40      851.58     33.63 o 
 -11   7  15      197.01      153.39     14.50 o 
  -9   7  15       39.03       38.04     10.70 o 
  -7   7  15       67.37       88.35     14.22 o 
  -5   7  15      374.06      429.99     23.74 o 
  -3   7  15      234.51      223.25     16.50 o 
  -1   7  15      509.33      444.71     20.49 o 
   1   7  15     1530.76     1579.30     40.53 o 
   3   7  15      224.01      252.83     18.92 o 
 -14   8  15     3730.34     3830.34    112.95 o 
 -12   8  15     6308.70     6398.53    160.37 o 
 -10   8  15     8327.29     8873.16    160.99 o 
  -8   8  15     9312.01     9631.83    219.87 o 
  -6   8  15     6027.82     6143.26     81.86 o 
  -4   8  15    10602.30    10941.24    123.89 o 
  -2   8  15     7165.73     6858.62     68.81 o 
   0   8  15     5811.07     6177.40    143.05 o 
   2   8  15     6594.67     6606.35    185.77 o 
 -13   9  15     3419.99     3030.97    101.60 o 
 -11   9  15     1289.22     1257.53     33.39 o 
  -9   9  15       13.29        3.14      8.52 o 
  -7   9  15      256.41      304.39     19.48 o 
  -5   9  15      240.07      257.65     18.17 o 
  -3   9  15      382.40      270.84     17.80 o 
  -1   9  15        1.67       10.52     10.34 o 
   1   9  15      188.63      154.94     19.74 o 
 -10  10  15     5047.96     4952.41    120.74 o 
  -8  10  15     2346.77     2554.61     66.00 o 
  -6  10  15     4177.89     4276.76     68.46 o 
  -4  10  15     5562.37     5290.88     74.87 o 
  -2  10  15     5453.43     5151.39    113.78 o 
   0  10  15     5153.56     5206.01    123.01 o 
  -9  11  15      307.78      288.86     19.37 o 
  -7  11  15       77.73      121.14     13.21 o 
  -5  11  15      159.97      123.14     12.86 o 
  -3  11  15      176.38      172.38     18.18 o 
 -14   0  16     4810.37     5408.58    105.65 o 
 -12   0  16    10561.12    11344.83    163.78 o 
 -10   0  16    10509.87    11291.34    158.99 o 
  -8   0  16     2865.64     3032.83     63.95 o 
  -6   0  16     2965.26     2885.13     59.10 o 
  -4   0  16    15441.85    15769.22    296.92 o 
  -2   0  16    10271.68     9770.31    154.75 o 
   0   0  16    12788.04    13833.67    175.00 o 
   2   0  16    11076.93    10580.54    202.68 o 
 -15   1  16      403.56      333.65     20.22 o 
 -13   1  16       13.56       17.27     11.62 o 
 -11   1  16       10.62       11.71     10.96 o 
  -9   1  16       39.80       38.72     10.74 o 
  -7   1  16        4.59       -3.54      8.22 o 
  -5   1  16      531.83      514.95     23.41 o 
  -3   1  16      227.58      211.87     20.05 o 
  -1   1  16       36.48       40.92     12.34 o 
   1   1  16      215.64      159.50     16.01 o 
 -14   2  16     1131.96     1144.69     34.51 o 
 -12   2  16     1581.86     1562.91     70.42 o 
 -10   2  16     4046.52     4049.31     66.02 o 
  -8   2  16     4751.97     4772.53     84.84 o 
  -6   2  16     4904.60     4885.01     57.91 o 
  -4   2  16      603.79      617.87     27.26 o 
  -2   2  16      506.36      500.30     23.48 o 
   0   2  16     2336.06     2400.14     50.08 o 
   2   2  16     2424.63     2434.49     44.72 o 
 -15   3  16        4.72        8.77     13.73 o 
 -13   3  16       14.43       10.52     11.25 o 
 -11   3  16        2.29        1.38     10.17 o 
  -9   3  16       16.15       33.63     11.81 o 
  -7   3  16       10.33       17.57     10.04 o 
  -5   3  16       84.04       98.55     13.12 o 
  -3   3  16      778.05      768.97     25.59 o 
  -1   3  16       40.46       52.04     10.64 o 
   1   3  16      420.47      388.04     19.01 o 
 -14   4  16     3159.45     3142.32     90.00 o 
 -12   4  16     2211.88     2140.47     64.24 o 
 -10   4  16     5005.89     5184.78     87.61 o 
  -8   4  16     3878.95     3982.88     54.80 o 
  -6   4  16     1388.68     1370.03     33.31 o 
  -4   4  16     1031.81     1021.67     26.63 o 
  -2   4  16     5360.41     5494.00     62.88 o 
   0   4  16     5575.91     5158.90     90.58 o 
   2   4  16     3247.13     3249.97     71.26 o 
 -13   5  16      749.10      673.99     31.85 o 
 -11   5  16      815.99      833.16     28.24 o 
  -9   5  16        0.60        7.89      9.07 o 
  -7   5  16      215.39      190.99     16.87 o 
  -5   5  16      882.19      746.13     25.09 o 
  -3   5  16        2.96        8.06      8.92 o 
  -1   5  16      423.30      419.81     18.39 o 
   1   5  16     1044.60      957.99     28.72 o 
 -12   6  16     3342.72     3458.46    140.72 o 
 -10   6  16     5395.92     5666.50    131.95 o 
  -8   6  16     9498.33     9599.66    218.94 o 
  -6   6  16     7049.63     6915.84     85.60 o 
  -4   6  16    10198.85    10268.72    104.49 o 
  -2   6  16     8625.12     8276.76     72.46 o 
   0   6  16     5671.38     5794.07    139.52 o 
 -11   7  16        2.36       10.47      8.17 o 
  -9   7  16      259.73      227.31     15.00 o 
  -7   7  16      845.06      897.52     28.57 o 
  -5   7  16      177.91      208.09     15.90 o 
  -3   7  16      148.79      113.13     11.88 o 
  -1   7  16     1043.59      861.73     28.35 o 
 -10   8  16      464.73      443.17     20.44 o 
  -8   8  16      453.66      488.15     21.83 o 
  -6   8  16      185.35      158.77     14.22 o 
  -4   8  16     2277.17     2147.84     43.73 o 
  -2   8  16     1648.76     1703.30     53.61 o 
  -9   9  16       92.77       62.02     10.85 o 
  -7   9  16       45.47       36.58      9.65 o 
  -5   9  16      427.06      399.71     19.09 o 
  -3   9  16       35.60       24.88     13.68 o 
 -13   1  17      124.22      132.44     20.56 o 
 -11   1  17       67.25       72.09     15.33 o 
  -9   1  17       22.12       17.41     11.08 o 
  -7   1  17       14.96        7.06      8.83 o 
  -5   1  17       59.46       19.79     11.31 o 
  -3   1  17      201.18      139.64     15.26 o 
  -1   1  17      139.08      104.28     13.16 o 
 -12   2  17     7553.69     7118.62     91.48 o 
 -10   2  17     5908.82     6294.14    106.71 o 
  -8   2  17     4572.93     4352.44     65.11 o 
  -6   2  17     5855.31     5942.66     73.39 o 
  -4   2  17     7370.86     7455.82     97.12 o 
  -2   2  17     6649.83     6677.31    114.94 o 
 -11   3  17       53.80       49.65     13.91 o 
  -9   3  17      211.71      209.07     15.80 o 
  -7   3  17      689.31      681.71     25.43 o 
  -5   3  17        5.29        3.45      9.53 o 
  -3   3  17      253.55      220.76     17.31 o 
  -1   3  17     1103.87      887.47     38.14 o 
 -12   4  17     3019.31     3000.25    105.59 o 
 -10   4  17     6293.83     6234.62     73.76 o 
  -8   4  17    11715.23    11875.75    243.69 o 
  -6   4  17     5659.25     5640.47    111.41 o 
  -4   4  17     1614.21     1643.23     51.64 o 
  -2   4  17     3529.72     3360.63     58.13 o 
 -11   5  17      298.32      328.05     27.88 o 
  -9   5  17        0.57        7.14      9.83 o 
  -7   5  17      265.07      262.15     18.12 o 
  -5   5  17      245.00      221.60     19.18 o 
  -3   5  17       66.67       57.75     15.36 o 
 -10   6  17       47.09       25.00     19.98 o 
  -8   6  17        6.03       18.78      9.85 o 
  -6   6  17       13.14       26.31     11.07 o 
  -4   6  17      125.60      111.02     24.08 o 
  -7   7  17       36.05       20.98     17.49 o 
                                                 
